# Supplementary material for: Contribution of Previously Unrecognized RNA Splice-Altering Variants to Congenital Heart Disease
Source: Circ Genom Precis Med. 2023 May 11;16(3):224–31. doi: 10.1161/CIRCGEN.122.003924 (PMC10404383; doi:10.1161/CIRCGEN.122.003924)
Supplement: Supplementary file 2 [file hcg-16-224-s002.xlsx]

## Sheet: S1
Supplemental Table I: Extended results of all tested variants/gene blocks for de novo variants in cases and controls
Variant Name	Gene	Heart Expression	%ile Heart Expression	Case vs. Control	Proband	gnomAD AF	ExAC - pLI	Variant Type	Splice Change	REF % No Splice	REF % Normal Splice	REF % Aberrant Splice	ALT % No Splice	ALT % Normal Splice	ALT % Aberrant Splice	P value	Decision	SpliceAI Score
chr5:179301925G>A	TBC1D9B	HHE	82.1843	Control	13888.s1	4.077e-06	1.49411e-07	Syn	DG	26.7	72.8	0.5	6.9	1.3	91.8	1.69143e-46	Significant	1
chr19:48624517G>T	LIG1	LHE	92.8454	Case	1-02144	0	0.02	Mis	DL	0.5	85.8	13.7	1.6	0.8	97.6	2.41078e-41	Significant	0
chr10:95211804T>G	MYOF	LHE	45.0088	Control	12240.s1	0	2.08401e-36	In	DL	1	91.5	7.5	2.9	9	88.1	7.96e-36	Significant	0.8
chr3:128969525G>T	COPG1	HHE	95.9674	Control	13823.s1	0	0.998499	Mis	AL	3	94.4	2.6	82.6	13.2	4.2	7.46391e-35	Significant	0.48
chr7:131870222C>A	PLXNA4	HHE	89.6782	Control	SSC05193	0	1	Mis	AL	11.4	88.1	0.4	86.8	10.2	3.1	1.76798e-31	Significant	0.63
chr19:58758077G>A	ZNF544	LHE	.	Case	1-01265	0	0	Mis	AL	3.7	84.7	11.6	23	7.7	69.3	5.44e-31	Significant	0.39
chr1:43647520A>T	WDR65	LHE	51.9428	Case	1-04335	0	8.58277e-09	Mis	DL	11.7	85.1	3.1	19.2	9.1	71.7	7.55649e-30	Significant	0.51
chr12:54926034G>C	NCKAP1L	LHE	37.5205	Control	13764.s1	0	0.99044	Mis	DL	7.5	87.5	5	55.3	12	32.7	2.48209e-29	Significant	0.73
chr3:197723153G>A	LMLN	LHE	38.8835	Case	1-05274	0	7.35629e-06	Syn	DL	7.4	86.1	6.5	3.1	12.5	84.3	5.1829e-28	Significant	0.81
chr7:31609423G>C	CCDC129	LHE	0	Control	12020.s1	0	2.61412e-17	Mis	DL	16.7	77.6	5.8	41.8	5.7	52.5	6.75907e-28	Significant	0.85
chr19:40553282C>T	ZNF780B	LHE	45.5348	Control	11622.s1	0	0	Mis	DL	3.3	68.9	27.9	1.5	1.5	97	3.91027e-27	Significant	0.7
chr11:2999516G>A	NAP1L4	HHE	97.585	Control	14230.s1	0	0.995731	Mis	DL	28.9	63.3	7.8	97.1	0.9	2	6.81273e-26	Significant	0.27
chr9:72459430A>G	C9orf135	LHE	12.7877	Case	1-02241	4.605e-06	1.84473e-05	In	AL	22	75.7	2.3	91.3	6.9	1.8	1.61e-25	Significant	0.23
chr3:164754283G>C	SI	LHE	13.9868	Case	1-00226	0	7.97067e-26	In	AL	34.3	61.7	4	94.4	0.7	5	9.02809e-25	Significant	0.7
chr12:49420288C>T	KMT2D	HHE	96.8158	Case	GT04012081	0	1	D-Mis	AG	1.4	98.5	0.1	2	38.7	59.3	2.6e-24	Significant	0.47
chr10:118401617T>G	PNLIPRP2	LHE	10.3048	Case	1-02406	0	2.85563e-05	In	AL	11.1	60.8	28	97.1	0.8	2.2	3.19e-24	Significant	0.89
chr13:28830421T>A	PAN3	LHE	73.5479	Case	1-03393	0	0.99999	In	AL	5.1	92.2	2.7	72.6	25.9	1.5	6.45083e-24	Significant	0.38
chr5:172573858A>G	BNIP1	LHE	68.616	Case	1-01994	3.61e-05	0.00143693	In	AL	44	53.1	2.9	97.2	0.3	2.5	1.38e-20	Significant	0.85
chr1:207868100A>T	CR1L	LHE	65.5562	Case	1-02761	0	3.5571e-15	In	DL	27.4	61.5	11.1	24.9	3.5	71.7	1.43e-20	Significant	0.67
chr11:9077462A>G	SCUBE2	LHE	57.8927	Control	11691.s1	4.072e-06	1.49304e-13	In	AL	36	60.6	3.4	89.2	3.3	7.4	4.73615e-20	Significant	0.23
chr9:135983375C>T	RALGDS	LHE	63.7351	Case	1-01816	1.448e-05	0.296706	Syn	DL	10.6	87.2	2.2	48.8	25.1	26.1	8.50168e-20	Significant	0.58
chr3:183885499G>A	DVL3	HHE	87.02	Case	1-04720	0	0.995403	D-Mis	DL	10.5	82.5	7	29.1	20.1	50.9	9.06026e-20	Significant	0.59
chr9:123886361A>T	CNTRL	LHE	71.9529	Control	13880.s1	0	4.16999e-35	Mis	DL	39.7	58.4	1.8	93.5	4.2	2.4	5.34609e-18	Significant	0.02
chr6:111732680T>G	REV3L	LHE	71.6419	Case	1-07336	0	1	In	DL	10.9	54.5	34.5	46.4	3.7	49.9	4.22e-17	Significant	0.92
chr12:49418361C>T	KMT2D	HHE	96.8158	Case	1-03948	0	1	D-Mis	DL	39.1133	60.8867	0	98.9416	1.05839	0	2.2e-16	Significant	0.73
chr12:7086424C>G	LPCAT3	HHE	79.9276	Control	14036.s1	0	0.980679	Mis	AL	14.7	85.2	0.2	67.6	30.3	2.2	9.77706e-16	Significant	0.03
chr1:52258104G>C	NRD1	HHE	89.6669	Case	GT04006123	4.064e-06	0.878722	In	AL	17.9	80.1	2	71.8	26.5	1.7	8.7e-15	Significant	0
chr1:45480508G>A	UROD	HHE	81.1153	Case	1-05359	4.061e-06	0.00014221	D-Mis	DL	46.4	51.4	2.2	87	5.5	7.5	7.04324e-14	Significant	0.56
chr10:14977464G>A	DCLRE1C	LHE	38.4594	Case	1-01174	0	0.00286936	Syn	DL	0.3	37.9	61.8	0	0	100	9.24796e-14	Significant	0.99
chr11:14907316A>C	CYP2R1	LHE	23.8674	Case	1-06821	0	3.05145e-09	In	DL	30.4	41.6	28	85.6	3.8	10.6	1.61e-11	Significant	0.17
chr9:74862322G>T	GDA	LHE	17.861	Case	1-01946	0	0.998845	Mis	AL	59.8	40.1	0.1	94.3	3.8	1.9	3.95e-11	Significant	0.46
chr2:74185351A>C	DGUOK	LHE	55.1666	Case	1-07364	0	0.368435	D-Mis	AL	33.5	60.8	5.7	80.4	16.2	3.4	1.32744e-10	Significant	0
chr13:48657580T>C	MED4	LHE	67.2417	Control	SSC07695	0	0.06162	In	AL	67.6	30.1	2.3	98.1	0.1	1.8	1.39e-10	Significant	0.54
chr19:6906444G>C	EMR1	LHE	36.1575	Control	SSC05954	0	5.77895e-14	Mis	AL	3.4	92.1	4.5	39.7	53.9	6.4	2.23773e-10	Significant	0.05
chr22:50898382T>C	SBF1	HHE	85.5212	Case	1-00018	0	0.69	D-Mis	DL	27.5	66.8	5.7	28.2	24	47.7	2.80713e-09	Significant	0.74
chr5:93999456T>C	ANKRD32	LHE	55.3815	Case	1-01076	0	0.0036419	Mis	AL	63.2	35	1.8	94	3.3	2.7	3.05338e-09	Significant	0.23
chr11:119043701A>G	NLRX1	LHE	41.7963	Control	SSC07518	0	9.83506e-22	In	DL	4.2	92.5	3.3	30.4	59.1	10.6	1.48e-08	Significant	0.27
chr6:44198407G>C	SLC29A1	HHE	79.1132	Case	1-00225	0	0.964282	In	DL	0.3	96.2	3.5	9.8	66.9	23.3	1.52e-08	Significant	0.64
chr18:8380282T>C	PTPRM	HHE	76.8848	Case	1-03472	0	0.999958	In	AL	47.3	49.3	3.3	83.8	13.8	2.4	4.25e-08	Significant	0.23
chr10:96495008T>C	CYP2C18	LHE	0	Control	SSC07548	0	5.26729e-08	In	AL	9.7	77.8	12.4	48.6	39.2	12.1	6.21828e-08	Significant	0.17
chr1:240964755C>T	RGS7	LHE	17.1314	Control	11382.s1	0	0.781746	Syn	DL	1.9	98.1	0	10.5	73.9	15.7	7.18105e-08	Significant	0.6
chr3:185367216C>T	IGF2BP2	HHE	85.0744	Case	1-05846	4.064e-06	0.942124	Mis	DG	0	100	0	0	79.6	20.3	2.95261e-07	Significant	0.67
chr17:38176186G>A	MED24	HHE	79.8032	Case	1-01011	0	8.98959e-09	Mis	AL	47.9	50.4	1.8	80.6	16.6	2.8	4.26671e-07	Significant	0
chr1:156562001G>A	APOA1BP	HHE	82.9195	Case	1-01104	4.061e-06	1.72709e-06	Syn	DL	75.8	20.2	3.9	94.9	0.4	4.7	6.56502e-07	Significant	0.25
chr5:36143278C>T	LMBRD2	LHE	31.9439	Case	GT04008002	0	0.0145652	Syn	DL	74.4	20.4	5.2	92	0.8	7.2	6.56502e-07	Significant	0.83
chr17:58988066A>T	BCAS3	LHE	57.2366	Control	SSC06716	0	0.998848	In	DL	70.9	26.9	2.1	69.2	3.9	26.8	3.37e-06	Significant	0.84
chr10:134981751C>A	KNDC1	LHE	10.3048	Case	1-00868	0	4.44328e-05	In	AL	15.5	82.2	2.3	45	52	3	4.41e-06	Significant	0.06
chr10:92678622C>G	ANKRD1	HHE	99.7342	Case	1-12873	0	0.000250276	Mis	DL	54.7	42.8	2.5	81.8	14.6	3.5	1.52373e-05	Significant	0.08
chr15:41106013A>G	ZFYVE19	LHE	50.6193	Control	11999.s1	0	7.40858e-09	In	DL	0.4	84.3	15.3	15.6	57.1	27.3	3.54e-05	Significant	0.46
chr17:77983954C>T	TBC1D16	HHE	92.5683	Case	1-05842	0	0.00619826	In	DL	67	30.7	2.3	89.5	7.4	3.1	3.85e-05	Significant	0.32
chr10:79800375G>A	RPS24	HHE	96.369	Case	1-07281	4.061e-06	0.852844	Syn	AL	8.9	90.7	0.4	33.5	66.1	0.4	4.4453e-05	Significant	0.01
chr18:47906493C>A	SKA1	LHE	52.9382	Case	1-05886	0	1.32266e-06	In	AL	73.7	23.5	2.9	91.1	4.9	4	0.000112548	Significant	0.36
chr10:71000403G>A	HKDC1	LHE	17.9798	Case	1-06982	4.885e-05	1.84795e-12	In	AL	0.4	96.6	3	0.5	78.7	20.7	0.000113754	Significant	0.96
chr5:172753018A>G	STC2	LHE	51.2358	Case	1-04874	0	0.453518	In	AL	16.5	82	1.5	38.9	58	3.1	0.000342591	Significant	0.03
chr10:95445130A>G	FRA10AC1	LHE	57.2649	Case	1-03855	0	9.71538e-10	In	AL	33	62	4.9	58.8	37.6	3.6	0.000610811	Significant	0
chr8:21973941C>T	HR	LHE	24.2577	Case	1-02119	4.092e-06	2.12735e-05	D-Mis	AL	4	95.1	1	8.4	78.4	13.3	0.000676769	Significant	0
chr19:10441195T>C	RAVER1	HHE	93.7843	Case	1-00808	0	0.98234	Mis	DG	6	93.9	0.2	4	84.8	11.2	0.000721219	Significant	0.02
chr7:55238865C>T	EGFR	LHE	33.6124	Case	1-05068	0	0.998665	In	AL	9.5	88.9	1.7	29.9	68.1	2	0.000816126	Significant	0.07
chr11:82571020G>A	PRCP	HHE	78.1517	Control	11881.s1	1.382e-05	3.33653e-08	Mis	DL	0	95.9	4.1	0.1	81.7	18.2	0.00255304	Significant	0.27
chr22:36174073T>C	RBFOX2	HHE	97.8225	Case	1-04579	0	0.99	Mis	DL	84.4	14.1	1.5	97.3	2.2	0.4	0.002902	Significant	0.59
chr16:9009113T>C	USP7	HHE	87.6534	Control	12211.s1	0	1	Mis	DL	69.7	27.5	2.8	86.3	10.6	3.1	0.00315396	Significant	0.02
chr8:143846172G>T	LYNX1	LHE	0	Case	1-05351	1.231e-05	0.110678	In	AL	23.7	71.3	5	44.4	50.4	5.2	0.00342368	Significant	0.16
chr1:186337133A>G	TPR	HHE	95.4641	Control	12175.s1	1.287e-05	1	In	AL	3.7	94.4	1.9	17.7	80.7	1.5	0.00384827	Significant	0
chr1:100605988A>G	TRMT13	LHE	63.1638	Case	1-04930	0	2.92966e-05	Mis	AL	34.5	64.7	0.9	54.5	43.4	2	0.00422454	Significant	0
chr6:39041545G>A	GLP1R	LHE	20.5701	Control	11268.s1	4.072e-06	0.064078	D-Mis	DL	74.9	22.7	2.4	85.8	7.3	6.9	0.00425559	Significant	0.5
chr1:15693955G>T	FHAD1	LHE	38.2727	Case	1-01122	2.015e-05	0	In	AL	42.6	49.2	8.2	62.9	29.6	7.5	0.00555876	Significant	0
chr2:102413844G>C	MAP4K4	HHE	96.6178	Control	14338.s1	0	0.999999	Mis	DG	0.2	96.7	3.1	0.2	85	14.9	0.0092976	Significant	0.32
chr17:3801303C>T	P2RX1	LHE	28.573	Control	14293.s1	3.249e-05	6.46552e-08	Syn	DL	0.8	97.3	2	7.1	88	5	0.0100947	Significant	0.42
chr6:36938478G>C	MTCH1	HHE	94.5252	Case	1-07501	0	0.964879	In	AL	13.4	17.6	69	76.3	5.2	18.5	0.0114164	Significant	0.03
chr1:161198003G>T	TOMM40L	HHE	84.5767	Case	1-00465	0	0.744036	Mis	AG	2.1	96.6	1.4	0.6	90.4	9	0.0184886	Significant	0.34
chr11:831300G>T	EFCAB4A	LHE	42.4919	Case	1-02953	0	0.00185894	In	DL	20.3	77.4	2.3	35.7	61.4	2.9	0.01996	Significant	0
chr1:27675994G>A	SYTL1	LHE	25.4737	Case	1-01531	0	1.08223e-07	In	DL	82.3	14.5	3.2	92.4	5	2.6	0.03172	Significant	0.04
chr16:21747711G>A	OTOA	LHE	18.4662	Case	1-02271	0	4.1563e-08	Mis	DL	0	97.4	2.6	0	89.7	10.3	0.0329854	Significant	0.04
chr16:74760124T>C	FA2H	LHE	14.903	Case	1-01384	0	0.72641	Syn	DL	0.9	97.8	1.3	2.5	89.9	7.6	0.0329854	Significant	0.09
chr19:43576123A>G	PSG2	LHE	30.7788	Case	GT04013691	4.088e-06	0	In	AL	17.6	79.4	2.9	30.5	65.8	3.7	0.0374917	Significant	0.15
chr17:7125312G>A	ACADVL	HHE	91.9688	Case	1-07370	8.123e-06	1.31058e-07	D-Mis	DG	90.8	9.2	0	88.4	6.1	5.5	0.0379257	Significant	0.39
chr7:150703581A>G	NOS3	HHE	84.6502	Case	1-07058	0	2.21161e-05	Mis	DL	0	95.8	4.2	0	86.3	13.7	0.0396965	Significant	0.32
chr6:109828012G>A	AK9	LHE	.	Case	1-02917	0	7.09555e-12	In	AL	28.7	67.4	3.9	42.5	53.1	4.4	0.0583326	No	0
chr19:42187993C>T	CEACAM7	LHE	34.5738	Control	14301.s1	7.584e-05	0	Syn	AL	32.4	67.5	0.1	45.8	54.1	0.2	0.0591534	No	0.76
chr11:71504428C>T	FAM86C1	LHE	55.5907	Control	12636.s1	8.771e-05	1.47906e-08	Syn	AL	49.9	50.1	0.1	62.7	37.3	0.1	0.0867065	No	0.04
chr17:72954572A>T	HID1	LHE	50.2686	Control	11040.s1	0	0.465505	Syn	AL	11.8	88.1	0.2	21.3	78.4	0.4	0.0892081	No	0.06
chr14:69349590G>A	ACTN1	HHE	94.2594	Case	1-07037	0	0.999931	Syn	DL	3.2	90.8	6.1	12.2	81.5	6.2	0.096239	No	0
chr4:1345503G>A	UVSSA	LHE	41.1855	Case	1-03426	0	8.88754e-14	Mis	AL	8.4	90.2	1.5	15.8	81.9	2.3	0.096239	No	0.01
chr7:111580305A>G	DOCK4	LHE	45.2972	Case	1-04346	1.219e-05	0.998536	In	AL	1.5	89.6	8.9	5.2	81	13.8	0.106979	No	0.03
chr19:3939884C>T	NMRK2	LHE	57.0104	Control	11521.s1	0	1.1663e-07	In	AL	9.1	85	5.9	18.8	75.8	5.4	0.11088	No	0.03
chr16:88787837C>G	PIEZO1	HHE	93.7504	Case	1-06777	0	0.535969	Mis	AL	7.5	92.5	0	15.7	84.3	0.1	0.111831	No	0.01
chr2:75113421G>A	HK2	HHE	89.7574	Case	1-01458	0	0.0209328	D-Mis	AL	3.5	94.1	2.4	9.7	87.9	2.4	0.126001	No	0
chr5:94749648C>G	FAM81B	LHE	.	Control	SSC06106	0	5.11791e-06	In	AL	0.6	95.1	4.4	7.2	88	4.8	0.126179	No	0.72
chr15:89453160G>A	MFGE8	HHE	89.1748	Case	1-02298	4.061e-06	0.000594282	In	AL	13.9	77.8	8.3	26.1	67.8	6.1	0.1506	No	0
chr10:75883673A>G	AP3M1	LHE	73.9268	Control	SSC08049	0	0.768618	In	AL	14.2	81.1	4.7	7.6	89.2	3.2	0.152481	No	0
chr2:162865811A>G	DPP4	LHE	69.7359	Case	1-02121	0	4.05741e-10	In	AL	70.8	26.3	2.8	81.3	17.5	1.3	0.167489	No	0.46
chr2:86997143C>T	RMND5A	HHE	85.1196	Control	13887.s1	0	0.964712	In	AL	19	73.7	7.3	8.5	82.9	8.6	0.167489	No	0
chr1:9669880G>A	TMEM201	HHE	89.8988	Case	1-07013	3.394e-05	0.841904	In	AL	70.7	27.8	1.6	60.9	37.2	1.9	0.171226	No	0
chr8:103357639G>A	UBR5	HHE	90.3569	Case	1-00344	0	1	Syn	DG	86.4	13.6	0	88.4	8.7	2.9	0.177866	No	0.9
chr8:27884480T>G	NUGGC	LHE	17.1879	Case	1-06960	0	1.95613e-07	Syn	DL	1.7	94.5	3.9	1.1	88.4	10.4	0.191076	No	0.02
chr1:186077583T>G	HMCN1	HHE	85.8888	Control	11045.s1	0	2.19206e-18	In	AL	17.7	59	23.3	35.8	49.7	14.5	0.201528	No	0.02
chr17:1936801C>T	DPH1	LHE	.	Control	13821.s1	1.446e-05	2.34177e-08	Mis	AL	0.9	98.7	0.4	4.9	94.6	0.5	0.211575	No	0
chr5:93800575T>G	KIAA0825	LHE	40.0204	Control	11115.s1	0	4.2615e-07	Syn	DL	1.9	95.8	2.3	1.4	90.8	7.7	0.250524	No	0.2
chr11:233224A>G	SIRT3	LHE	66.5517	Control	11474.s1	0	2.70052e-05	In	AL	3.4	89.9	6.7	9.5	84	6.5	0.293074	No	0.01
chr20:44517526A>G	NEURL2	LHE	61.2578	Case	1-04203	0	0	Mis	AL	30.9	68.4	0.7	36.2	61.7	2.1	0.370919	No	0.09
chr11:94922945G>C	SESN3	LHE	40.1674	Control	13981.s1	0	0.994296	Mis	DL	7.7	82.7	9.5	12.9	76.7	10.4	0.376327	No	0
chr10:101567136A>G	ABCC2	LHE	16.1247	Case	1-06209	8.142e-06	3.36341e-29	In	AL	4.2	83	12.8	9.1	77.9	13	0.376932	No	0
chr11:209460C>T	RIC8A	LHE	64.4703	Case	1-01315	0	0.000378553	Syn	AL	72.2	20.8	7	66.2	26	7.7	0.400299	No	0.03
chr17:49079077G>A	SPAG9	HHE	85.968	Control	11121.s1	4.274e-06	0.999999	Mis	DL	1.6	87.4	11	2.4	82.2	15.5	0.421809	No	0.02
chr4:72222720A>G	SLC4A4	LHE	65.7712	Case	1-00789	2.168e-05	0.999996	In	AL	2	92.3	5.8	4.1	88.3	7.6	0.459251	No	0
chr15:81595990C>T	IL16	LHE	39.6131	Control	14369.s1	5.696e-05	3.12224e-05	Mis	DL	0.3	89.5	10.2	0.4	85.6	13.9	0.514332	No	0.09
chr8:144657594G>A	NAPRT1	LHE	35.8181	Control	11673.s1	4.358e-05	9.84204e-13	Syn	DL	22	74.8	3.2	27.3	69.8	2.8	0.525869	No	0
chr2:203417610C>T	BMPR2	LHE	42.1526	Case	1-02680	4.873e-05	0.996668	D-Mis	DL	2	94.4	3.6	4.6	91.9	3.5	0.567787	No	0
chr20:3028375C>T	MRPS26	LHE	61.5124	Case	1-02382	0	0.19	In	AL	41.3	54.3	4.3	46.6	49.5	3.9	0.569473	No	0
chr7:73929753G>A	GTF2IRD1	LHE	73.4744	Case	1-00307	1.142e-05	0.996434	Mis	AL	19	76.1	4.9	14.6	80.3	5.1	0.602362	No	0.01
chr3:98304509A>T	CPOX	HHE	80.3631	Case	1-05518	0	0.0232273	In	AL	14.8	79.3	5.9	18.3	75.2	6.5	0.608405	No	0.28
chr15:42734610T>C	ZNF106	HHE	94.1802	Case	1-07267-03	1.112e-05	0.219459	Mis	AL	23.4	75	1.7	15.4	78.6	6.1	0.614516	No	0.21
chr3:134959990G>A	EPHB1	LHE	36.5251	Control	13748.s1	0	0.998399	D-Mis	AL	0.5	98.3	1.2	0.4	97	2.6	0.621202	No	0
chr1:226044724G>A	TMEM63A	LHE	65.3187	Case	1-01407	0	6.10814e-05	In	AL	88	11.3	0.7	89.6	9	1.4	0.645478	No	0
chr19:12790273T>C	DHPS	LHE	68.2145	Control	14028.s1	4.061e-06	0	Mis	DL	0.5	96.3	3.2	0.9	94.3	4.8	0.72088	No	0
chr17:73552119C>T	LLGL2	LHE	61.518	Control	13623.s1	8.309e-06	8.27306e-07	In	AL	1.4	95.7	2.9	3.2	93.7	3.1	0.747463	No	0
chr12:98995132C>G	SLC25A3	HHE	99.4175	Case	1-01434	0	0.0715576	In	AL	3.3	94.7	2	5.5	92.6	2	0.76727	No	0.02
chr16:88039697G>A	BANP	LHE	61.2748	Case	1-05589	4.064e-06	0.958648	Mis	AL	5.7	94.3	0	7.2	92.7	0	0.76727	No	0
chr3:49051816G>A	WDR6	HHE	92.3251	Control	11180.s1	0	9.19648e-07	Syn	AL	36.4	62.8	0.8	36.7	60	3.3	0.771439	No	0.02
chr3:98304502A>G	CPOX	HHE	80.3631	Case	1-05555	0	0.0232273	D-Mis	AL	8.9	91	0.2	6.8	92.9	0.3	0.795281	No	0
chr17:66982300G>A	ABCA9	LHE	38.4085	Control	SSC06199	0	1.27777e-26	In	DL	3.2	87.9	8.8	3.1	89.6	7.4	0.821638	No	0
chr7:158552853T>C	ESYT2	LHE	70.2958	Case	1-00096	7.226e-06	0.00844095	In	AL	3.7	89.3	7	5.6	88	6.4	0.821748	No	0.02
chr4:7774754C>T	AFAP1	HHE	89.0956	Case	1-02267	5.148e-05	0.376072	In	AL	5.9	87.8	6.3	6.5	85.2	8.3	0.833749	No	0.02
chrY:16936053T>C	NLGN4Y	LHE	.	Case	1-05309	0	0.65	In	AL	4.8	81.7	13.5	7.5	79.7	12.7	0.857001	No	0.01
chr21:38862461C>T	DYRK1A	HHE	86.4035	Case	1-05624	1.109e-05	1	In	AL	24.9	59.5	15.6	24.4	57.6	18	0.885336	No	0
chr1:114137092T>G	MAGI3	HHE	85.4759	Control	14486.s1	0	0.57058	In	AL	0.3	94.9	4.8	1	94.4	4.6	1	No	0.01
chr1:151019108C>T	BNIPL	LHE	17.861	Control	SSC05986	0	1.02796e-09	In	AL	20.3	71	8.7	18.9	71.5	9.6	1	No	0
chr1:154318018C>T	ATP8B2	HHE	78.6042	Case	1-03159	0	0.999565	Syn	AG	2.7	97.3	0	2.6	97.4	0	1	No	0
chr1:16525646G>A	ARHGEF19	LHE	24.5631	Control	14309.s1	8.125e-06	7.63919e-09	Syn	DL	1	96.8	2.1	0.6	97.2	2.2	1	No	0.08
chr1:18703296C>T	IGSF21	LHE	0	Case	1-00771	3.802e-05	0.547299	Syn	AL	0.6	97.2	2.2	0.5	97.6	1.9	1	No	0
chr1:200811145G>A	CAMSAP2	HHE	76.4832	Control	11178.s1	6.134e-05	0.999974	Syn	AG	0.4	99.6	0	4.1	95.5	0.3	1	No	0.36
chr1:222903354C>T	BROX	LHE	72.7108	Control	SSC05056	4.49e-06	2.47554e-05	In	AL	3.4	78.1	18.4	1.9	77.9	20.2	1	No	0
chr1:228295673A>T	MRPL55	LHE	66.3424	Control	14475.s1	0	0.000411108	In	DG	60.4	39.6	0	62.2	37.8	0	1	No	0
chr1:26355666C>G	EXTL1	LHE	49.1205	Case	1-01626	0	1.17898e-12	In	AL	0.7	96.7	2.5	2.2	95.7	2.2	1	No	0.01
chr1:36470064A>G	AGO3	HHE	86.8673	Case	1-01528	0	0.999999	Mis	DG	88.4	11.6	0	92.9	7.1	0	1	No	0
chr1:45811683C>T	TESK2	LHE	43.6401	Case	1-06592	0	8.65427e-06	In	AL	18.6	78.9	2.5	9.7	89.2	1.1	1	No	0.03
chr10:28906587C>T	WAC	HHE	87.3141	Case	1-03649	0	0.999892	Mis	AG	0	100	0	0	100	0	1	No	0
chr10:70105589G>A	RUFY2	HHE	87.8514	Case	1-01026	0	0.416574	D-Mis	DL	36.1	38.4	25.4	43.4	37.2	19.3	1	No	0
chr11:111630612C>G	PPP2R1B	HHE	83.355	Control	11355.s1	0	2.18829e-07	Mis	DG	47.2	52.8	0	31.8	68.2	0	1	No	0.01
chr11:121393415A>G	SORL1	LHE	44.4488	Case	1-02593	0	0.0174141	In	DL	2.1	96.1	1.8	1.3	96.9	1.8	1	No	0
chr12:104327925C>T	HSP90B1	HHE	98.8802	Case	1-03308	5.41e-05	0.987843	Syn	AG	3.1	96.9	0	2	98	0	1	No	0.02
chr12:112926888G>A	PTPN11	HHE	94.1858	Case	1-03347	0	0.999877	D-Mis	DG	83.3	16.7	0	96.3	3.7	0	1	No	0
chr12:121603240C>T	P2RX7	LHE	32.9959	Control	14257.s1	0.000433	3.7897e-06	Mis	DL	24.4	73.1	2.5	4.2	94.2	1.7	1	No	0
chr12:125621409C>T	AACS	LHE	45.8345	Case	GT04016012	1.46e-05	4.24569e-12	Mis	DL	0.4	92.1	7.4	0.3	91.7	8	1	No	0.12
chr12:132403118G>A	ULK1	HHE	81.6639	Case	1-02532	1.846e-05	0.96446	Syn	AG	51.4	48.6	0	24.1	74.4	1.6	1	No	0.54
chr12:2017214C>T	CACNA2D4	LHE	0	Case	1-03244	0	4.57168e-22	In	AL	2	94.7	3.4	1.8	94.7	3.5	1	No	0.03
chr12:4639214G>A	C12orf4	LHE	43.6288	Case	1-00276	0	9.82515e-05	Syn	AL	5.5	92.6	1.9	4.7	93.4	2	1	No	0
chr13:113464929T>G	ATP11A	HHE	90.487	Control	13809.s1	0	0.967334	In	AL	2.4	88.4	9.2	2.1	88.6	9.3	1	No	0
chr13:77672350T>C	MYCBP2	HHE	87.1444	Control	11954.s1	4.068e-06	1	Mis	AG	17	83	0	26.5	73.5	0	1	No	0
chr14:21560160C>T	ZNF219	HHE	80.0124	Case	1-02777	0	0.988718	Syn	DG	85.3	14.7	0	81.7	18.3	0	1	No	0.77
chr14:50790650T>C	ATP5S	LHE	46.9317	Case	1-03470	0	6.30435e-05	In	AL	80	14.9	5.1	83.1	13.7	3.2	1	No	0.16
chr15:63000998A>G	TLN2	HHE	91.8387	Case	1-00854	0	0.999853	In	DL	86	12.3	1.8	72.2	25.5	2.2	1	No	0.05
chr16:28145164G>C	XPO6	HHE	89.6386	Control	11416.s1	0	0.999999	Mis	DL	73.1	25	1.9	72	25.9	2.1	1	No	0.03
chr16:67304643A>G	SLC9A5	LHE	46.3944	Control	14244.s1	4.301e-06	0.0362519	Mis	AL	2	97.6	0.4	1.5	98.1	0.4	1	No	0.12
chr17:29560068T>G	NF1	HHE	82.3313	Case	1-06082	0	1	D-Mis	DG	64.7	35.3	0	15.6	84.4	0	1	No	0.02
chr17:37873604A>G	ERBB2	HHE	93.6259	Case	GT04006813	0	0.998895	Mis	DG	2.3	97.7	0	2.6	97.2	0.2	1	No	0.01
chr17:38324595T>C	CASC3	HHE	83.4964	Case	1-03374	0	0.913675	Syn	DG	70.2	29.8	0	74	26	0	1	No	0.18
chr17:4789867C>T	MINK1	HHE	88.055	Case	1-02788	4.104e-06	0.999984	D-Mis	DG	1.6	98.3	0.1	0.9	98.9	0.2	1	No	0.01
chr17:556648G>A	VPS53	LHE	63.6276	Control	14110.s1	0	4.99655e-05	Mis	AL	0.4	99.5	0.1	0.4	99.5	0.1	1	No	0
chr17:62499933G>A	DDX5	HHE	98.9537	Case	1-04817	3.248e-05	0.997454	Syn	DG	7.5	92.5	0	34.6	65.4	0.1	1	No	0.01
chr17:7227572G>A	NEURL4	HHE	83.9715	Case	1-08425	3.233e-05	0.999977	Syn	DG	6	94	0	2.7	95.5	1.8	1	No	0.24
chr17:79220258C>T	SLC38A10	HHE	92.9642	Case	1-03038	0.0003074	4.09242e-08	Mis	AG	4.1	95.9	0	4.5	95.5	0	1	No	0
chr17:80210927G>A	CSNK1D	HHE	93.7956	Control	13853.s1	4.062e-06	0.991911	Mis	DG	0.1	99.9	0	0.3	99.7	0	1	No	0.03
chr19:39912757C>T	PLEKHG2	HHE	89.5085	Control	14014.s1	3.344e-05	0	Syn	AL	2.2	97.5	0.2	1.6	98.2	0.2	1	No	0.02
chr19:46289240G>A	DMWD	HHE	83.6039	Case	1-01487	3.53e-05	0.01	Mis	DG	88.5	11.5	0	81.2	18.8	0	1	No	0
chr19:53747158A>T	ZNF677	LHE	52.6384	Control	SSC07537	0	0	In	AL	0.3	96.2	3.4	0.6	95.6	3.8	1	No	0.35
chr19:55798367T>A	BRSK1	LHE	53.5886	Case	1-05070	0	0.99	In	AL	0.5	97.7	1.8	1.6	96.6	1.8	1	No	0
chr19:57326791T>A	PEG3	HHE	96.6235	Case	1-08416	0	0	Mis	AG	5.5	94.5	0	1.3	98.7	0	1	No	0
chr2:132235739C>T	TUBA3D	LHE	24.3482	Case	1-02266	4.079e-06	3.70764e-08	Syn	AL	0.2	99.6	0.2	0.3	99.5	0.2	1	No	0.03
chr2:167145151C>T	SCN9A	LHE	14.377	Control	12134.s1	0.0001149	9.30185e-13	Syn	AL	0	100	0	0	100	0	1	No	0.06
chr2:234356957G>A	DGKD	HHE	75.3351	Control	12275.s1	3.249e-05	0.977071	Mis	DG	0.2	99.8	0	0.3	99.3	0.4	1	No	0.01
chr2:32692733G>A	BIRC6	HHE	89.5764	Control	13932.s1	0	1	D-Mis	DG	0.1	99.9	0	0.2	99.8	0	1	No	0.03
chr2:40405541A>G	SLC8A1	HHE	99.672	Control	11247.s1	4.07e-06	0.988209	Mis	AG	20.5	79.5	0	31.5	68.5	0	1	No	0
chr2:86338280G>C	PTCD3	HHE	87.4555	Control	12613.s1	1.086e-05	1.02556e-06	Mis	DG	0.2	49.9	49.9	0.2	49.9	49.9	1	No	0
chr20:18496286C>G	SEC23B	LHE	71.8511	Control	12700.s1	0	0	In	AL	2.8	90.5	6.7	2.8	89.1	8.1	1	No	0
chr20:60900476G>A	LAMA5	HHE	96.6122	Case	1-04449	0.0002325	0.94	Mis	AG	18.8	81.2	0	18.9	81.1	0	1	No	0.18
chr20:62407031G>A	ZBTB46	LHE	39.4152	Case	1-01805	5.272e-05	0.81	Syn	DL	0	96.9	3.1	0.1	97.3	2.6	1	No	0
chr22:41642680C>T	RANGAP1	HHE	91.5842	Case	1-04892	0.0001842	0.13	In	AL	2.2	91.9	5.9	6.7	90.6	2.8	1	No	0
chr3:185970986G>A	DGKG	LHE	31.4462	Case	1-04164	0	5.43821e-06	In	AL	0.7	96.9	2.4	0.8	96.9	2.2	1	No	0
chr3:23959465G>A	RPL15	HHE	98.4333	Case	1-00030	0	0.956294	Mis	AG	11.5	88	0.5	2.4	97.5	0.1	1	No	0.02
chr3:49149058C>T	USP19	HHE	93.0264	Case	1-03013	2.498e-05	0.999992	Mis	DG	30.5	69.5	0	4.1	95.9	0	1	No	0
chr3:49323557G>C	USP4	HHE	89.8309	Case	GT04006532	0	6.20194e-07	Mis	AG	3.4	96.6	0	4.7	95.3	0	1	No	0.9
chr4:184174953G>C	WWC2	HHE	84.9556	Control	14285.s1	0	2.48113e-05	Mis	DG	3.5	96.5	0	4.2	95.8	0	1	No	0
chr4:54245255A>G	FIP1L1	HHE	84.735	Case	1-06108	0	0.60079	Mis	DG	3.4	96.6	0	6	94	0	1	No	0.09
chr5:55164661A>G	IL31RA	HHE	75.1428	Case	1-05534	4.065e-06	2.13041e-15	Mis	AG	50.5	48.4	1.1	59.2	40.1	0.7	1	No	0
chr5:71529948T>C	MRPS27	HHE	76.1891	Control	11935.s1	0	0.0285867	Mis	DL	0	92.7	7.2	0	91.8	8.1	1	No	0
chr6:29797178C>A	HLA-G	LHE	0	Case	1-06664	0	9.54871e-08	In	AL	1	96.9	2.1	1.1	96.7	2.2	1	No	0
chr6:41059286C>T	NFYA	HHE	82.9874	Case	1-07356	0	0.0220593	Syn	DG	18.6	81.4	0	19.1	80.3	0.6	1	No	0.29
chr6:43222778C>T	TTBK1	LHE	22.6062	Case	1-04683	0	0.997307	In	AL	58.7	38.7	2.5	24	72.1	4	1	No	0
chr6:90491319A>C	MDN1	LHE	69.7133	Control	13393.s1	0	1	In	AL	2.1	90.8	7.2	2.9	89.2	7.8	1	No	0
chr7:107569615A>G	LAMB1	HHE	98.6879	Case	1-03524	4.065e-06	1.7944e-06	Mis	DG	1.5	98.5	0	0.7	99.3	0	1	No	0
chr7:129479125T>C	UBE2H	HHE	94.282	Case	1-01315	0	0.970972	D-Mis	AG	81.2	18.2	0.6	49.3	49.7	1	1	No	0
chr7:4798731G>A	FOXK1	HHE	84.0054	Case	1-07129	4.187e-06	0.962671	Mis	AG	60.8	39.2	0	54.1	45.9	0	1	No	0.01
chr7:72858408G>C	BAZ1B	HHE	95.2887	Case	1-00229	0	1	Mis	AG	18.3	81.7	0	21	79	0	1	No	0.06
chr8:103357639G>A	UBR5	HHE	90.3569	Case	1-00344	0	1	Syn	AG	89.4	10.6	0	64.7	35.3	0	1	No	0
chr8:1846696G>A	ARHGEF10	LHE	74.7017	Case	1-05518	0	1.10805e-13	In	DL	0.3	97.6	2.1	0.5	97.2	2.3	1	No	0
chr9:123685979G>A	TRAF1	LHE	27.9509	Case	1-02812	8.121e-06	0.0567443	In	DL	51.3	46.5	2.2	52.7	45.9	1.4	1	No	0.03
chr9:133738377C>T	ABL1	HHE	93.0943	Case	1-05962	1.819e-05	0.999883	Syn	DG	0	100	0	0.1	99.9	0	1	No	0
chr9:134459999G>T	RAPGEF1	HHE	90.2607	Control	SSC07583	0	0.999915	In	AL	0.9	92	7.1	1.1	92.2	6.7	1	No	0.03
chr9:136404993C>T	ADAMTSL2	LHE	43.3799	Case	1-04062	2.022e-05	0.0710587	Mis	DL	0	97.2	2.8	0	97.9	2.1	1	No	0.02
chr9:138709923C>T	CAMSAP1	LHE	72.7674	Control	11337.s1	0	0.753664	Mis	AL	1.3	98.7	0	1.2	98.8	0	1	No	0.01
chrX:153184737G>A	ARHGAP4	LHE	32.6113	Control	14048.s1	0	0.98	Mis	AL	83.9	15.7	0.4	72.3	27.1	0.5	1	No	0.08
chrX:48368343C>T	PORCN	LHE	38.8496	Case	1-05605	5.979e-06	1	Syn	DL	31.3	59	9.7	10.4	82.8	6.8	1	No	0
chrX:48760290C>T	PQBP1	HHE	81.9411	Case	1-06688	0	0.59	D-Mis	AG	4	96	0	3	97	0	1	No	0
chrX:78616853G>A	ITM2A	HHE	93.2753	Case	1-02445	0	0.84	D-Mis	AG	5.2	94.8	0	18.6	81.4	0	1	No	0
chr2:37505009C>T	PRKD3	HHE	81.7148	Case	1-00669	0	0.00807566	Syn	DL	91.2	3.7	5.2	94.7	0.1	5.3		Indeterminate	0.93
chr3:49323557G>C	USP4	HHE	89.8309	Case	GT04006532	0	6.20194e-07	Mis	DG	92.7	7.3	0	97.4	1.5	1.1		Indeterminate	0.9
chr12:112884206A>G	PTPN11	HHE	94.1858	Case	1-03965	0	0.999877	In	DL	94.7	2.5	2.7	97.5	0	2.5		Indeterminate	0.19
chrX:135080261T>G	SLC9A6	LHE	50.9813	Case	1-01708	0	0.98	In	AL	91.9	2.1	6	94.7	0	5.3		Indeterminate	0
chr2:190531879C>T	ASNSD1	HHE	84.6389	Control	14259.s1	9.74e-05	1.63756e-08	Mis	AG	50.5	4.5	45	50.6	1.5	47.9		Indeterminate	0.02
chr7:100201067G>A	PCOLCE	HHE	85.9454	Case	1-04659	0	0.500665	D-Mis	AG	30.7	1.6	67.7	29.5	0.4	70.1		Indeterminate	0
chr16:30764540C>G	PHKG2	LHE	68.9214	Case	1-00652	0	0.0216345	In	AL	96.9	1.4	1.7	96.1	0	3.9		Indeterminate	0.15
chr12:26748535T>C	ITPR2	LHE	64.493	Case	1-02316	2.208e-05	5.73593e-11	In	AL	88.4	8.8	2.8	92.7	5.1	2.2		Indeterminate	0
chr14:50269443T>C	NEMF	HHE	79.0114	Case	1-00996	0	0.981706	Mis	AL	92.4	3.3	4.3	95.9	1.8	2.4		Indeterminate	0
chr5:175815436T>C	NOP16	LHE	68.9441	Case	1-07688	0	0.145045	Syn	DL	93.6	4.6	1.8	95.3	2.8	1.9		Indeterminate	0.23
chr1:113657502A>G	LRIG2	LHE	62.3042	Control	11984.s1	4.331e-06	3.2891e-12	In	DL	94.7	2.9	2.4	95.1	3.7	1.2		Indeterminate	0
chr1:150429918G>A	RPRD2	HHE	83.7735	Case	1-03413	0	0.999977	Mis	DG	95.8	4.2	0	96.3	3.7	0		Indeterminate	0.23
chr1:162546549A>G	UAP1	LHE	60.4887	Case	1-07255	2.175e-05	0.908075	In	AL	0.7	1.1	98.2	0.5	0.9	98.5		Indeterminate	0
chr1:179311252C>A	SOAT1	LHE	66.5404	Control	12316.s1	4.065e-06	1.665e-05	Mis	AL	98.2	1.8	0	99.3	0.7	0		Indeterminate	0.5
chr1:43647520A>T	EBNA1BP2	HHE	75.2672	Case	1-04335	0	2.3767e-06	In	DG	99	1	0	96.5	3.5	0		Indeterminate	0.51
chr1:79403780C>T	ELTD1	LHE	46.632	Case	1-06210	2.453e-05	5.25882e-07	In	DL	99.1	0	0.9	97	0	3		Indeterminate	0.3
chr10:121567431G>A	INPP5F	LHE	61.4162	Case	1-03794	4.214e-06	0.00146883	In	AL	94.8	1.6	3.6	95.3	2	2.7		Indeterminate	0
chr12:133768114T>C	ZNF268	LHE	.	Case	1-00392	0	1.61651e-09	Mis	AL	98	0	2	96.8	0	3.2		Indeterminate	0
chr12:67691235A>G	CAND1	HHE	91.358	Case	1-00465	4.473e-05	0.999927	Syn	AG	99.5	0.5	0	99.5	0.5	0		Indeterminate	0
chr14:73437602G>A	ZFYVE1	LHE	69.8264	Case	1-00907	5.413e-05	0.953726	Syn	DL	97.6	0	2.4	98	0	2		Indeterminate	0
chr14:94732223A>G	PPP4R4	LHE	22.1424	Control	11446.s1	0	0.00567425	Mis	DL	97.9	0	2.1	98	0	2		Indeterminate	0.53
chr15:70959601C>T	UACA	HHE	85.5664	Case	1-01691	0	2.35035e-17	Mis	DG	99.6	0.4	0	96.9	3.1	0		Indeterminate	0
chr16:24808805A>G	TNRC6A	HHE	93.3149	Control	11667.s1	0	1	In	AL	96.6	0.2	3.2	97.3	0.1	2.6		Indeterminate	0.05
chr16:818664G>A	MSLN	LHE	56.0149	Control	14549.s1	8.005e-05	2.47688e-15	Syn	AL	94	0.3	5.8	94.5	0.4	5.1		Indeterminate	0.03
chr17:2202389T>C	SMG6	HHE	82.3539	Case	1-02674	4.068e-06	0.999935	Mis	DG	100	0	0	99.9	0.1	0		Indeterminate	0
chr17:29653080A>G	NF1	HHE	82.3313	Case	1-05344	0	1	Mis	DG	97.3	2.7	0	98.6	1.4	0		Indeterminate	0.02
chr17:6387531C>T	PITPNM3	LHE	36.5816	Control	14197.s1	0	0.999504	In	DL	95.2	1.2	3.6	95.7	1.3	3		Indeterminate	0.03
chr17:78111193C>T	EIF4A3	HHE	89.2031	Case	1-11313	1.629e-05	0.99899	Syn	DG	97.1	2.9	0	97.3	2.7	0		Indeterminate	0.02
chr17:79577257G>A	NPLOC4	HHE	84.2147	Case	1-04483	4.822e-05	0.998697	Syn	AG	99.8	0.2	0	99.8	0.2	0		Indeterminate	0.06
chr17:80047053A>G	FASN	HHE	93.6938	Case	1-00512	0	1	In	AL	0.1	2.1	97.9	0.1	2.1	97.9		Indeterminate	0
chr19:10945746G>A	TMED1	LHE	72.5751	Case	1-13653	0	0.000162417	Mis	AL	97.5	0.2	2.3	97.6	0.1	2.3		Indeterminate	0.01
chr19:18895185C>T	COMP	LHE	37.6167	Case	1-00483	0	0	In	DG	93.9	6.1	0	100	0	0		Indeterminate	0.97
chr2:141707799C>G	LRP1B	LHE	9.48476	Case	1-06332	0	0.999999	In	DL	98.6	0.2	1.3	98.7	0	1.2		Indeterminate	0.58
chr2:170062840C>T	LRP2	LHE	38.9175	Control	14560.s1	0	1	D-Mis	DL	98	0.1	1.8	98.8	0	1.2		Indeterminate	0.21
chr20:61467684C>T	COL9A3	LHE	31.5989	Control	14097.s1	0.0001448	0	D-Mis	DL	97	0.5	2.5	96.3	0.4	3.3		Indeterminate	0.12
chr22:50684527G>A	HDAC10	LHE	56.0658	Case	1-01941	0	0	In	AL	0.1	2.1	97.9	0.1	2.1	97.9		Indeterminate	0.02
chr5:176935559G>A	DOK3	LHE	33.3974	Case	1-01076	6.035e-06	7.27878e-05	In	AL	93.3	0.9	5.8	93.1	1.3	5.6		Indeterminate	0.04
chr6:109690085T>C	CD164	HHE	95.8656	Case	1-05270	1.449e-05	0.401084	Mis	AG	99.8	0.2	0	99.9	0.1	0		Indeterminate	0.05
chr6:43501757A>T	XPO5	LHE	73.0784	Case	1-01048	0	0.999999	In	AL	98.6	0	1.4	98.6	0	1.4		Indeterminate	0.03
chr6:76412395G>A	SENP6	HHE	90.0628	Control	14539.s1	0.0001709	0.999877	Mis	AG	97.6	2.4	0	99.5	0.3	0.3		Indeterminate	0.5
chr8:144803581G>A	MAPK15	LHE	20.3552	Control	SSC07877	0	1.28604e-16	Mis	DL	91.2	0	8.8	92.7	0	7.3		Indeterminate	0.53
chrX:100081664T>A	CSTF2	HHE	75.7367	Control	12994.s1	0	0.31	Syn	AL	97.2	1.2	1.6	98.2	0.1	1.7		Indeterminate	0
HHE = high heart expression. LHE = low heart expressoin. Mis = missense. D-mis = damaging missense. In = intronic. Syn = synonymous. D-mis = damaging missense. AG = acceptor gain; AL = acceptor loss; DG = donor gain; DL = donor loss.

## Sheet: S2
Supplemental Table II. Increased yield of whole exome sequencing using splicing assay
	Cases	Controls
	(n = 2,649)	(n = 1,789)
LoF – Whole Exome Sequencing	366	146
Splice Altering Variants	53	24
% Increase	0.153	0.164

## Sheet: S3
Supplemental Table III: List of human/mouse CHD genes
Gene	Gene Set	Inheritance	HHE Rank	pLI Score
ABCC9	Human CHD Gene	AD	90.3	0
ABCD3	Human CHD Gene	AD/AR	77.7	1
ACTB	Human CHD Gene	AD	99.9	0.94
ACVR2B	Human CHD Gene	AD	37.5	0.99
ADAMTS10	Human CHD Gene	AR	79.3	0.98
ADNP	Human CHD Gene	AD	94.9	1
ANKRD11	Human CHD Gene	AD	97.2	1
ADHGAP31	Human CHD Gene	AD	96.4	1
ADID1A	Human CHD Gene	AD	97.6	1
ADL13B	Human CHD Gene	AR	49	0
ADMC4	Human CHD Gene	AR	0	0
ASXL1	Human CHD Gene	AD	85.5	0
ATIC	Human CHD Gene	AR	79.8	0
B3GALT6	Human CHD Gene	AR	37.7	0.05
BBS1	Human CHD Gene	AR	42.8	0
BBS10	Human CHD Gene	AR	37.1	0
TRIM32	Human CHD Gene	AR	67.8	0.1
BBS12	Human CHD Gene	AR	39.6	0
BBS2	Human CHD Gene	AR	47.5	0
ADL6	Human CHD Gene	AR	52.7	0
BBS4	Human CHD Gene	AR	39.1	0
BBS5	Human CHD Gene	AR	40.1	0
MKKS	Human CHD Gene	AR	68.7	0
BBS7	Human CHD Gene	AR	43.5	0
TTC8	Human CHD Gene	AR	48.2	0.35
BBS9	Human CHD Gene	AR	41.9	0
BCOR	Human CHD Gene	XLD	81	1
BRAF	Human CHD Gene	AD	65.8	1
CACNA1C	Human CHD Gene	AD	93.2	1
CBL	Human CHD Gene	AD	33.9	0.01
CCDC103	Human CHD Gene	AR	#N/A	0
CCDC114	Human CHD Gene	AR	35.6	0
CCDC151	Human CHD Gene	AR	20.5	0
CCDC39	Human CHD Gene	AR	42.7	0
CCDC40	Human CHD Gene	AR	35.5	0
CD96	Human CHD Gene	AR	0	0
CDKN1C	Human CHD Gene	AD	99.3	0.52
CEP290	Human CHD Gene	AR	45.3	0
CEP41	Human CHD Gene	AR	48.8	0
CEP57	Human CHD Gene	AR	73	0.57
CFC1	Human CHD Gene	AD	17.8	0.68
CHD4	Human CHD Gene	AD	99.1	1
CHD7	Human CHD Gene	AD	93.4	1
CHST3	Human CHD Gene	AR	31.6	0.17
CITED2	Human CHD Gene	AD	79.2	0.71
COL1A1	Human CHD Gene	AD	98.9	1
COL1A2	Human CHD Gene	AD/AR	98.7	1
COL2A1	Human CHD Gene	AD	60.8	1
COL3A1	Human CHD Gene	AD	99.2	1
COL5A1	Human CHD Gene	AD/AR	97.2	1
COL5A2	Human CHD Gene	AD	95.7	1
COX7B	Human CHD Gene	XLD	99.3	0.66
CREBBP	Human CHD Gene	AD	90.5	1
CRELD1	Human CHD Gene	AD	71.1	0
DDX11	Human CHD Gene	AR	54.7	NA
DGCR2	Human CHD Gene	AD	87.9	0
DHCR7	Human CHD Gene	AR	65.9	0
DNAAF1	Human CHD Gene	AR	32	0
DNAAF2	Human CHD Gene	AR	97.3	0
DNAAF3	Human CHD Gene	AR	31.2	0
DNAH11	Human CHD Gene	AR	#N/A	0
DNAH5	Human CHD Gene	AR	0	0
DNAI1	Human CHD Gene	AR	28.5	0
DNAI2	Human CHD Gene	AR	22	0
DNAL1	Human CHD Gene	AR	52	0.01
DOCK6	Human CHD Gene	AR	93.8	0
DYNC2H1	Human CHD Gene	AR	44.4	0
DYX1C1	Human CHD Gene	AR	28	0
ECE1	Human CHD Gene	AD	96.6	1
EFTUD2	Human CHD Gene	AD	92.4	1
EHMT1	Human CHD Gene	AD	84.8	1
ELN	Human CHD Gene	AD	79.8	0
EOGT	Human CHD Gene	AR	52.6	0
ESCO2	Human CHD Gene	AR	63	0.18
EVC	Human CHD Gene	AR	41.3	0
EVC2	Human CHD Gene	AR	54.3	0
FBN1	Human CHD Gene	AD	93.1	1
FBN2	Human CHD Gene	AD	97.8	1
FGF8	Human CHD Gene	AD/AR	20.1	0.93
FGFR1	Human CHD Gene	AD	76.3	0.99
FIG4	Human CHD Gene	AR	69.7	0
FKTN	Human CHD Gene	AR	56.8	0
FLNA	Human CHD Gene	XLD/XLR	98.7	1
FOXC1	Human CHD Gene	AD	75	NA
FOXC2	Human CHD Gene	AD	55.1	NA
FTO	Human CHD Gene	AR	89	0.01
GATA4	Human CHD Gene	AD	96.6	0.8
GATA6	Human CHD Gene	AD	94.8	NA
GDF1	Human CHD Gene	AD/AR	#N/A	0.54
GJA1	Human CHD Gene	AD/AR	98.7	0.22
GLI3	Human CHD Gene	AD	49	1
GPC3	Human CHD Gene	XLR	98.6	0.99
GPC6	Human CHD Gene	AR	52.6	0.34
HCCS	Human CHD Gene	XLD	61.6	0.95
HOXA1	Human CHD Gene	AD/AR	22.8	0.08
HRAS	Human CHD Gene	AD	63.3	0.01
IFT122	Human CHD Gene	AR	73.3	0
IFT140	Human CHD Gene	AR	61.9	0
IFT80	Human CHD Gene	AR	50.3	0
INVS	Human CHD Gene	AR	66.8	0
IRX5	Human CHD Gene	AR	60.3	NA
JAG1	Human CHD Gene	AD	76.8	1
C5ORF42	Human CHD Gene	AR	62.5	0
KANSL1	Human CHD Gene	AD	84.8	1
KAT6B	Human CHD Gene	AD	81.7	1
KIF7	Human CHD Gene	AR	49.5	0
KMT2A	Human CHD Gene	AD	86.1	1
KMT2D	Human CHD Gene	AD	96.8	1
KRAS	Human CHD Gene	AD	69.3	0
LBR	Human CHD Gene	AD/AR	83.3	1
LEFTY2	Human CHD Gene	AD	28	0.12
LRP2	Human CHD Gene	AR	38.9	1
LTBP4	Human CHD Gene	AR	88.4	0.99
MAP2K1	Human CHD Gene	AD	79.9	0.99
MAP2K2	Human CHD Gene	AD	84.7	0.86
MED12	Human CHD Gene	XLD	88.3	1
MED13L	Human CHD Gene	AD	82.7	1
MEGF8	Human CHD Gene	AR	86.1	0.97
MGP	Human CHD Gene	AR	90.3	0.01
MID1	Human CHD Gene	XLD	79.8	0.5
MKS1	Human CHD Gene	AR	40.7	0
MYH6	Human CHD Gene	AD	100	0
NEK1	Human CHD Gene	AR	55.9	0
NF1	Human CHD Gene	AD	82.3	1
NIPBL	Human CHD Gene	AD	88.5	1
NKX2-5	Human CHD Gene	AD	95.9	0.86
NKX2-6	Human CHD Gene	AR	13.8	0
NME8	Human CHD Gene	AR	26.1	0
NODAL	Human CHD Gene	AD	16.4	0.95
NOTCH1	Human CHD Gene	AD	87.9	1
NOTCH2	Human CHD Gene	AD	84.8	1
NPHP3	Human CHD Gene	AR	53.8	0
NPHP4	Human CHD Gene	AR	46	0
NEK8	Human CHD Gene	AR	48.9	0
NR2F2	Human CHD Gene	AD	95.1	0.92
NRAS	Human CHD Gene	AD	91.5	0.91
NSD1	Human CHD Gene	AD	94.8	1
NSDHL	Human CHD Gene	XLD/XLR	53.1	0.94
OFD1	Human CHD Gene	XLR	50.2	0.98
PEX1	Human CHD Gene	AR	52.5	0
PEX13	Human CHD Gene	AR	68.3	0.02
PHGDH	Human CHD Gene	AR	60	0
PITX2	Human CHD Gene	AD	57.6	0.67
PKD1	Human CHD Gene	AD	84	1
PKD2	Human CHD Gene	AD	74.8	1
PLOD1	Human CHD Gene	AR	86.1	0
PKD1L1	Human CHD Gene	AR	15.5	0
PQBP1	Human CHD Gene	XLD	81.9	0.59
PTEN	Human CHD Gene	AD/AR	77.9	0.98
PTPN11	Human CHD Gene	AD	94.2	1
RAB23	Human CHD Gene	AR	56	0.04
RAD21	Human CHD Gene	AD	95.7	1
RAF1	Human CHD Gene	AD	91.4	1
RAI1	Human CHD Gene	AD	89.3	1
RBM10	Human CHD Gene	XLR	81.4	1
RBM8A	Human CHD Gene	AR	92.7	0.96
RIT1	Human CHD Gene	AD	61.4	0.67
RNU4ATAC	Human CHD Gene	AR	#N/A	NA
ROR2	Human CHD Gene	AD/AR	74.7	0.46
RPGRIP1L	Human CHD Gene	AR	43.8	0
RPL11	Human CHD Gene	AD	96	0.73
RPL35A	Human CHD Gene	AD	94.2	0.91
RPL5	Human CHD Gene	AD	97.9	0.99
RPS10	Human CHD Gene	AD	95.3	0.95
RPS17	Human CHD Gene	AD	96.2	NA
RPS19	Human CHD Gene	AD	91.8	0.92
RPS24	Human CHD Gene	AD	96.4	0.85
RPS26	Human CHD Gene	AD	97.9	0.75
RPS7	Human CHD Gene	AD	92.1	0.91
RSPH4A	Human CHD Gene	AR	16.6	0
RSPH9	Human CHD Gene	AR	33.8	0
SALL1	Human CHD Gene	AD	76.4	0.99
SEMA3E	Human CHD Gene	AD	34.7	0.03
SETBP1	Human CHD Gene	AD	63.3	1
SF3B4	Human CHD Gene	AD	68.2	0.92
SH3PXD2B	Human CHD Gene	AR	88.3	0.02
SHH	Human CHD Gene	AD	19.8	0.91
SHOC2	Human CHD Gene	AD	87.4	0.99
SKI	Human CHD Gene	AD	95.1	0.98
SMAD3	Human CHD Gene	AD	80.7	0.87
SMAD4	Human CHD Gene	AD	78.6	0.97
SMADCA4	Human CHD Gene	AD	96.5	1
SMADCB1	Human CHD Gene	AD	80.6	1
SMADCE1	Human CHD Gene	AD	92.1	1
SMC3	Human CHD Gene	AD	94.3	1
SMS	Human CHD Gene	AD	81.8	0.92
SOS1	Human CHD Gene	AD	67.9	1
SOX2	Human CHD Gene	AD	19.1	0.4
SOX9	Human CHD Gene	AD	51.8	0.98
STAMBP	Human CHD Gene	AR	49.7	0
STRA6	Human CHD Gene	AR	16.4	0
TAB2	Human CHD Gene	AD	94.4	1
TBX1	Human CHD Gene	AD	13.8	0.98
TBX20	Human CHD Gene	AD	95.7	0.34
TBX3	Human CHD Gene	AD	43.9	0.95
TBX5	Human CHD Gene	AD	95.7	0.99
TCOF1	Human CHD Gene	AD/AR	84.4	0.77
TFAP2B	Human CHD Gene	AD	18.3	0.99
TGFBR1	Human CHD Gene	AD	75.3	0.95
TGFBR2	Human CHD Gene	AD	85.9	0.04
TLL1	Human CHD Gene	AD	35.5	0.33
TSC1	Human CHD Gene	AD	73.8	1
TSC2	Human CHD Gene	AD	92.9	1
TTC21B	Human CHD Gene	AR	58.8	0
TWIST1	Human CHD Gene	AD	37.5	0.18
UBR1	Human CHD Gene	AR	66.5	0.32
WDR19	Human CHD Gene	AR	49.6	0
WDR35	Human CHD Gene	AR	59.6	0
WDR60	Human CHD Gene	AR	41.8	0
ZEB2	Human CHD Gene	AD	81.6	1
ZFPM2	Human CHD Gene	AD	73.3	1
ZIC3	Human CHD Gene	XLD	13.8	0.82
ACAN	Mouse CHD Gene	AR	23.7	1
ADAMTS6	Mouse CHD Gene	AR	59.8	1
ANKS6	Mouse CHD Gene	AR	37.2	0
AP1B1	Mouse CHD Gene	AR	89.2	0.99
AP2B1	Mouse CHD Gene	AR	90.3	1
BICC1	Mouse CHD Gene	AR	72.4	0.57
CC2D2A	Mouse CHD Gene	AR	64.5	0
CNTRL	Mouse CHD Gene	AR	72	0
NAT8	Mouse CHD Gene	AR	35.9	0.08
CXCR4	Mouse CHD Gene	AR	50	0.43
DAW1	Mouse CHD Gene	AR	16.8	0
DCTN5	Mouse CHD Gene	AR	71.2	0.02
DNM2	Mouse CHD Gene	AR	86.2	1
DRC1	Mouse CHD Gene	AR	18.8	0
FOXJ1	Mouse CHD Gene	AR	23.8	0.83
FREM2	Mouse CHD Gene	AR	81.2	0
FUZ	Mouse CHD Gene	AR	63.3	0
C1ORF127	Mouse CHD Gene	AR	35.2	0
HECTD1	Mouse CHD Gene	AR	92.3	1
IFT74	Mouse CHD Gene	AR	54	0
LOX	Mouse CHD Gene	AR	61.8	0.98
LRP1	Mouse CHD Gene	AR	92.9	1
LTBP1	Mouse CHD Gene	AR	89	0.53
MMP21	Mouse CHD Gene	AR	22.3	0
MYH10	Mouse CHD Gene	AR	98.8	1
NDST1	Mouse CHD Gene	AR	88.5	1
PCSK5	Mouse CHD Gene	AR	60.1	0
PDE2A	Mouse CHD Gene	AR	59.9	0.99
PLXND1	Mouse CHD Gene	AR	97.3	1
PRDM1	Mouse CHD Gene	AR	30.3	0.98
PRICKLE1	Mouse CHD Gene	AR	86.6	0.99
PSKH1	Mouse CHD Gene	AR	74.1	0.02
PTK7	Mouse CHD Gene	AR	89.8	0.98
ROBO1	Mouse CHD Gene	AR	69.7	0
SMAD6	Mouse CHD Gene	AR	78.3	0
SNX17	Mouse CHD Gene	AR	88.9	0.69
SUFU	Mouse CHD Gene	AR	54.2	1
TAB1	Mouse CHD Gene	AR	63.2	0
TBC1D32	Mouse CHD Gene	AR	38.6	0
TMEM67	Mouse CHD Gene	AR	38.7	0
ZBTB14	Mouse CHD Gene	AR	62.4	0.63
HHE = high heart expression. pLI = probability of loss of function intolerance. AD = autosomal dominant. AR = autosomal recessive. XLD = X-linked dominant. XLR = X-linked recessive

## Sheet: S4
Supplemental Table IV: Extended results of all tested rare variants in CHD cases
Variant Name	Proband ID	Gene	ExAC - pLI	%ile Heart Expression	Inheritance	Predicted Effect	REF % No Splice	REF % Normal Splice	REF % Aberrant Splice	ALT % No Splice	ALT % Normal Splice	ALT % Aberrant Splice	P value	Decision	SpliceAI Score
chr12:88456563A>C	1-07325	CEP290	1.03912e-34	45.3368	AR	AL	1.7	95.1	3.1	97.1	0.9	1.9	3.88668e-52	Significant	1
chr16:56545071C>T	BRZ-2145	BBS2	1.85254e-10	47.5086	AR	DL	6.6	92	1.4	98.4	0.5	1.2	7.7754e-48	Significant	0.88
chr5:127744364T>A	S352BT77	FBN2	1	97.7716	AD	DL	8.4	90.1	1.5	97.4	0.1	2.5	3.43846e-46	Significant	0.97
chr6:50796392G>C	SLV844DW	TFAP2B	0.990904	18.2739	AD	DL	3.4	93.5	3	96	2.4	1.6	5.61961e-46	Significant	0.94
chr19:11314876C>G	1-03026	DOCK6	2.8309e-19	93.7673	AR	DL	3.7	94.1	2.2	91.6	3.6	4.7	1.02832e-45	Significant	0.3
chr14:23852536G>C	1-02945	MYH6	1.27599e-17	99.9604	AD	AL	5.5	88.3	6.2	97	0.1	2.9	3.74792e-44	Significant	1
chr5:171821567C>A	1-11606	SH3PXD2B	0.0185368	88.2756	AR	DL	2.9	94.6	2.5	88	9.9	2.1	1.28e-38	Significant	0.88
chr14:23862546C>G	1-09417	MYH6	1.27599e-17	99.9604	AD	DL	19.6	77.5	2.9	39.7	0	60.3	2.0793e-35	Significant	0.97
chr11:95546758G>A	1-02670	CEP57	0.565432	73.0445	AR	DL	1.3	97	1.7	79	17.9	3.2	1.69e-34	Significant	0.43
chr3:111325547G>T	1-01508	CD96	1.00321e-05	0	AR	AL	1.6	95.8	2.6	78.3	16.4	5.3	1.60883e-33	Significant	0.47
chr9:137648608C>G	SM42K1AG	COL5A1	1	97.2343	AD	AL	2.6	95.2	2.2	80.3	16.4	3.3	1.60883e-33	Significant	0.61
chr7:158698677C>G	1-06387	WDR60	2.00914e-07	41.768	AR	AL	6.7	71	22.3	6.1	0.4	93.5	1.33e-30	Significant	0.64
chr5:13794042T>C	1-14926	DNAH5	5.78868e-37	0	AR	DL	3.4	95.1	1.5	75.3	20.1	4.6	1.89992e-30	Significant	0.86
chr9:123852550C>G	1-08693	CNTRL	4.16999e-35	71.9529	AR	AL	32.9	65	2.1	97.6	0.3	2	6.16227e-27	Significant	0.93
chr9:34493325A>G	1-03297	DNAI1	0.000127344	28.4995	AR	DL	7.9	73.1	19	60.5	5.6	33.9	2.88e-25	Significant	0.86
chr2:26676422G>A	1-02312	DRC1	1.30453e-10	18.7772	NA	DL	26.3	69.1	4.7	87.3	3.2	9.6	6.50999e-25	Significant	0.35
chr7:21828960G>A	1-00090	DNAH11	NA	NA	AR	DL	26.3	70.9	2.8	91.6	4.3	4.1	1.7e-24	Significant	0.91
chr17:27062389G>C	SJDPY15D	NEK8	1.56481e-06	48.8604	AR	DL	23	73.3	3.6	80.9	8.4	10.7	2.12321e-22	Significant	0.28
chr19:42839182C>A	1-04139	MEGF8	0.973137	86.0754	AR	AL	3.3	86.8	9.9	2.6	22.4	75	7.33e-21	Significant	0.93
chr10:28101562A>T	1-04062	ARMC4	3.9623e-15	0	AR	AL	24.2	66.1	9.7	80.8	8.7	10.5	1.77523e-18	Significant	0.3
chr19:11129626C>G	1-04893	SMARCA4	1	96.5047	AD	AL	8.9	88.9	2.2	66.6	31.4	2	3.07288e-17	Significant	0.18
chr11:71149926T>C	1-02493	DHCR7	5.04266e-08	65.9126	AR	DL	4.6	92.1	3.4	57.1	37.9	5	7.1822e-17	Significant	0.56
chr5:13718991C>T	1-05038	DNAH5	5.78868e-37	0	AR	DL	47.4	47.7	4.9	94.8	1.9	3.3	3.20535e-16	Significant	0.27
chr19:11319358T>A	SIIZ1OUX	DOCK6	2.8309e-19	93.7673	AR	DL	22.5	72.8	4.6	77.1	16.6	6.3	5.06e-16	Significant	0.7
chr7:155596425G>C	1-06808	SHH	0.912961	19.8179	AD	AL	8.4	85.3	6.2	65.4	31.2	3.4	3.05227e-15	Significant	0.04
chr7:33388680G>C	1-04924	BBS9	6.37524e-10	41.8811	AR	AL	41.2	54.8	4.1	91.5	5.1	3.3	3.39829e-15	Significant	0.04
chr7:37928030G>C	1-04456	NME8	2.02525e-21	26.1297	AR	DL	52.2	41	6.7	97.7	0.2	2.1	4.70044e-15	Significant	0.86
chr7:94034209G>T	1-02842	COL1A2	0.999755	98.7161	AR	DL	8.9	88.7	2.4	61	36.2	2.9	8.61e-15	Significant	0.58
chr4:5812063C>A	1-01996	EVC	8.015e-08	41.3099	AR	AL	59.1	36.3	4.6	95.1	0	4.9	2.39273e-13	Significant	0.8
chr8:106646584A>G	1-06301	ZFPM2	0.999956	73.2651	AD	DL	4.1	93.9	1.9	46.1	51.5	2.4	7.51529e-12	Significant	0.09
chr5:13923554A>C	GT04011752	DNAH5	5.78868e-37	0	AR	AL	57.2	39.7	3.1	94.4	2.1	3.5	1.08916e-11	Significant	0.29
chr2:170065963C>T	1-00004	LRP2	1	38.9175	AR	DL	26.8	71.2	1.9	72.5	24.8	2.7	2.56364e-11	Significant	0.5
chr5:13886070T>A	1-04422	DNAH5	5.78868e-37	0	AR	DL	19.1	78.5	2.4	64.8	32.8	2.4	5.32042e-11	Significant	0.51
chr19:50312083G>C	1-05699	FUZ	0.00208816	63.2713	AR	AL	63.4	30.5	6.1	90	0.2	9.8	1.39e-10	Significant	0.55
chr4:39246008G>T	SY9878UJ	WDR19	1.73111e-07	49.6295	AR	DL	67.4	29.8	2.8	97.8	0	2.2	1.43391e-10	Significant	0.86
chr2:20113472G>T	1-00308	WDR35	2.64838e-16	59.5724	AR	AL	55.3	31.8	12.9	96.6	1.4	2	1.10662e-09	Significant	0.62
chr7:47945437T>C	1-01120	PKD1L1	1.72329e-23	15.5025	AR	DL	53.2	45.5	1.3	86.7	8.4	4.9	2.23e-09	Significant	0.39
chr3:132423037C>T	1-02350	NPHP3	1.41115e-09	53.7866	AR	DL	1.7	96.7	1.7	30.4	67.7	2	3.39695e-08	Significant	0.15
chr4:15556833G>A	1-02953	CC2D2A	5.49406e-15	64.476	AR	DL	15.1	82.6	2.3	49.4	48	2.6	2.77624e-07	Significant	0.15
chr15:43330086A>C	1-07320	UBR1	0.31989	66.4555	AR	AL	76.7	19.6	3.7	97.6	0	2.4	6.64337e-07	Significant	0.91
chr16:2147242T>A	1-00393	PKD1	0.999905	83.9602	AD	AL	58.3	39.6	2.2	87.1	10.2	2.7	2.3909e-06	Significant	0.17
chr9:34459054A>G	1-01026	DNAI1	0.000127344	28.4995	AR	DL	38.5	57.5	3.9	68.5	24.9	6.6	2.97042e-06	Significant	0.48
chr15:48812856C>T	1-06728	FBN1	1	93.0773	AD	DL	82.2	13.7	4.1	52.4	43.5	4.1	3.19012e-06	Significant	0.44
chr6:121624915T>C	GT04008173	TBC1D32	1.3503e-12	38.629	AR	AL	78.9	15.5	5.6	92.6	0	7.4	1.59e-05	Significant	0.98
chr7:94047148G>C	S6Y7BAAP	COL1A2	0.999755	98.7161	AR	DL	44.2	51.5	4.2	71.5	22.3	6.2	3.15e-05	Significant	0.01
chr15:43362988C>T	1-00588	UBR1	0.31989	66.4555	AR	DL	0.4	98.5	1.1	17.4	81.2	1.4	3.55806e-05	Significant	0.29
chr20:10389271C>T	S1379226	MKKS	4.23711e-09	68.6726	AR	DL	68.4	26.5	5.1	89.2	6.1	4.7	0.000166243	Significant	0.33
chr3:9984755C>A	1-01531	CRELD1	1.41471e-06	71.1329	AD	AL	82.1	14.6	3.3	95.5	1.6	2.9	0.000636	Significant	0.02
chr16:2112969G>T	1-04058	TSC2	1	92.8511	AD	AL	81.5	14.6	3.9	82.5	1.2	16.3	0.000636	Significant	0.07
chr12:49449059C>T	1-06788	KMT2D	1	96.8158	AD	DL	23.4	73.1	3.5	46.9	49.5	3.5	0.000726378	Significant	0.04
chr2:216191540T>G	1-07069	ATIC	2.48609e-13	79.7523	AR	AL	74.8	11.9	13.3	95.3	0.2	4.6	0.000728184	Significant	0.71
chr7:21779290A>G	S9732U95	DNAH11	NA	NA	AR	DL	77	18.7	4.3	91.2	3.8	5	0.000814	Significant	0.77
chr9:34500843T>C	1-07517	DNAI1	0.000127344	28.4995	AR	DL	63.6	32.7	3.7	83.9	12.6	3.5	0.00101334	Significant	0.29
chr7:94035614A>G	1-01446	COL1A2	0.999755	98.7161	AR	DL	83.1	13.7	3.1	95.7	1.4	2.9	0.00127534	Significant	0.45
chr14:23866381G>A	1-01327	MYH6	1.27599e-17	99.9604	AD	DL	56.3	37.7	6	88.2	9.5	2.4	0.00251036	Significant	0.02
chr6:121624906A>G	1-06008	TBC1D32	1.3503e-12	38.629	AR	AL	82.5	12.4	5.1	93.3	1.9	4.8	0.00253137	Significant	0.02
chr15:67457431G>T	1-14887	SMAD3	0.868268	80.6572	AD	DL	11.9	84.8	3.2	29.2	65.8	5.1	0.0028	Significant	0.03
chr5:13862658T>C	1-06196	DNAH5	5.78868e-37	0	AR	DL	71.6	22.2	6.2	87.1	7.4	5.5	0.00425559	Significant	0.09
chr14:23874432C>G	1-15061	MYH6	1.27599e-17	99.9604	AD	DL	2.6	95.4	2	15.1	82.8	2.1	0.00456744	Significant	0.31
chr12:49441743C>T	1-00373	KMT2D	1	96.8158	AD	DL	83.7	11.4	5	93.8	1.1	5.1	0.00496879	Significant	0.57
chr10:76737075T>C	1-04136	KAT6B	1	81.6752	AD	AL	61.1	36.7	2.2	78.8	18.2	3	0.00637211	Significant	0.12
chr5:149907859A>G	1-01384	NDST1	0.998138	88.5301	AR	DL	30.3	66.1	3.7	50.1	46.1	3.9	0.00664386	Significant	0.73
chr11:102988591A>C	1-07189	DYNC2H1	2.17854e-21	44.364	DR/AR	DL	22.8	74.4	2.8	42	55.2	2.8	0.00704598	Significant	0.17
chr2:27597922C>G	1-00934	SNX17	0.68618	88.9486	AR	AL	78.1	19.5	2.4	88	6.2	5.7	0.0091	Significant	1
chr2:33488459G>C	1-02845	LTBP1	0.526235	88.9656	AR	DL	83.6	12.7	3.7	93.6	2.6	3.8	0.0100676	Significant	0.9
chr1:5927180A>T	1-03235	NPHP4	1.29374e-17	46.0381	AR	AL	6.1	80.7	13.3	26.5	63.1	10.4	0.0107575	Significant	0.18
chr6:149718900C>T	1-01513	TAB2	0.999758	94.4234	AD	DL	15.2	83.2	1.7	29.6	68.7	1.7	0.0187838	Significant	0
chr12:22028590G>A	1-11729	ABCC9	0.000700543	90.272	AD	DL	4.3	93.4	2.3	14.2	82.8	3	0.024829	Significant	0
chr14:31576773G>A	BRZ-263	HECTD1	1	92.3081	AR	DL	84.9	12.7	2.3	72.7	25	2.2	0.0277645	Significant	0
chr6:110107655A>G	1-04580	FIG4	6.58631e-27	69.6623	AR	DL	43.3	53.7	3	27.8	68	4.3	0.0425449	Significant	0.24
chr12:21971085G>A	S47X68X2	ABCC9	0.000700543	90.272	AD	DL	8.5	88.9	2.6	1.4	96.7	1.9	0.0488335	Significant	0.21
chr2:189932952C>T	1-09658	COL5A2	1	95.6903	AD	DL	86.8	10.7	2.5	95.2	3	1.8	0.0489177	Significant	0.08
chr5:13866325T>C	1-02406	DNAH5	5.78868e-37	0	AR	DL	23.3	73.5	3.1	36.5	59.6	3.9	0.0496	Significant	0.01
chr7:94034511G>A	1-00493	COL1A2	0.999755	98.7161	AR	AL	14	80.7	5.4	28.8	67.8	3.4	0.0505454	No	0.6
chr2:228783572G>A	1-07210	DAW1	0.000785948	16.8316	NA	DL	1.5	97.2	1.3	7.6	90.9	1.5	0.0581484	No	0.67
chr12:116549233C>A	1-13601	MED13L	1	82.7442	AD	DL	2.1	95.7	2.2	10.8	87.3	1.9	0.0651	No	0.44
chr19:41112438C>A	1-04226	LTBP4	0.990359	88.3717	AR	DL	16	74.9	9	28.1	61.6	10.3	0.0667	No	0.08
chr12:22001085T>A	1-03138	ABCC9	0.000700543	90.272	AD	DL	4.4	92.4	3.2	12.6	83.9	3.5	0.0742084	No	0.37
chr5:127611730C>T	1-05833	FBN2	1	97.7716	AD	DL	74.7	21.2	4.1	84.8	11.8	3.4	0.0811456	No	0.05
chr5:13786460C>G	1-00877	DNAH5	5.78868e-37	0	AR	AL	0.2	96.4	3.4	7.5	89.1	3.4	0.081688	No	0
chr9:27056460A>G	1-01821	IFT74	9.26889e-06	54.0128	AR	DL	1.3	97.2	1.5	6.9	91.7	1.4	0.100455	No	0
chr2:169996967G>A	S7STAT3T	LRP2	1	38.9175	AR	DL	1.3	97.2	1.5	6.8	91.4	1.8	0.100455	No	0.48
chr17:29557854C>G	1-11549	NF1	1	82.3313	AD	AL	12.6	83.9	3.6	23	74	3	0.117526	No	0
chr15:48807732A>T	1-06025	FBN1	1	93.0773	AD	AL	1.7	94.3	4	8.7	87.7	3.5	0.126001	No	0.01
chr12:49447260T>C	1-02413	KMT2D	1	96.8158	AD	DL	73.5	19.8	6.7	66.4	29.8	3.9	0.13509	No	0.58
chr2:170092344A>G	1-05003	LRP2	1	38.9175	AR	DL	75.9	17.2	6.9	86	9.5	4.4	0.139678	No	0.54
chr12:48372075G>A	1-00818	COL2A1	1	60.7884	AD	DL	8	88.5	3.5	2.7	94.3	3.1	0.191076	No	0.15
chr12:49433219T>C	1-02829	KMT2D	1	96.8158	AD	DL	6.4	90.8	2.8	13.2	83.7	3.2	0.198535	No	0.01
chr3:129225397G>A	1-04945	IFT122	2.16271e-11	73.316	AR	DL	22.3	23.1	54.6	59.7	15.8	24.6	0.206145	No	0.53
chr20:10639113T>C	1-04095	JAG1	1	76.783	AD	DL	13.1	83	3.9	7.7	89.4	2.9	0.213886	No	0.13
chr9:139413891G>A	1-04433	NOTCH1	1	87.8796	AD	DL	2.3	92.6	5.1	8	87	5	0.238087	No	0.19
chr19:11531621G>T	1-05257	CCDC151	8.76721e-07	20.5249	AR	AL	5.3	87.9	6.7	14.9	81	4.1	0.240779	No	0.01
chr10:28228936C>T	1-06988	ARMC4	3.9623e-15	0	AR	AL	2.7	94.9	2.4	9	89	1.9	0.282565	No	0.15
chr7:140500162C>A	1-06015	BRAF	0.999978	65.8277	NA	DL	1.7	95.3	3	5.3	91.7	2.9	0.372548	No	0.32
chr12:48380233A>C	1-00387	COL2A1	1	60.7884	AD	AL	3.3	89.6	7.1	9.7	84.8	5.6	0.3925	No	0.01
chr2:27596946C>T	1-05846	SNX17	0.68618	88.9486	AR	AL	25.4	70.5	4.1	21.7	76	2.3	0.425983	No	0.01
chr9:34512099T>C	1-09064	DNAI1	0.000127344	28.4995	AR	AL	13.4	84.3	2.3	16.5	79.7	3.8	0.456526	No	0.17
chr5:176662951G>C	M007-20	NSD1	1	94.7854	AD	DL	9	88.8	2.2	4.5	92.9	2.5	0.459251	No	0.74
chr11:72292529G>T	1-02042	PDE2A	0.988418	59.9061	NA	AL	12.6	83	4.4	17.2	78	4.8	0.4756	No	0.04
chr16:56530881G>A	1-00038	BBS2	1.85254e-10	47.5086	AR	DL	63.8	33.6	2.6	59	38.5	2.6	0.553512	No	0.03
chr17:48263139C>T	1-14538	COL1A1	1	98.8971	AD	DL	27.4	56.9	15.7	26.8	61.5	11.7	0.5633	No	0.01
chr5:149771520G>A	1-02458	TCOF1	0.765233	84.3957	AD	AL	4.2	79.6	16.2	12.6	83	4.4	0.5891	No	0.01
chr19:4102374C>T	1-05330	MAP2K2	0.863261	84.6558	AD	DL	15.8	81.7	2.4	19.4	78	2.6	0.596266	No	0
chr2:33540339A>G	1-03377	LTBP1	0.526235	88.9656	AR	DL	38.8	58.9	2.2	35.1	62.4	2.5	0.662731	No	0.45
chr14:23871900A>C	1-06643	MYH6	1.27599e-17	99.9604	AD	DL	0.4	97.2	2.4	1.4	95.6	3	0.6827	No	0.06
chr7:94041433C>T	S3D1EDE8	COL1A2	0.999755	98.7161	AR	DL	2.2	96	1.8	0.3	97.6	2.1	0.6827	No	0
chr3:119087212G>A	1-02697	ARHGAP31	0.999634	96.3803	AD	AL	75.4	22.1	2.5	78	19.3	2.7	0.726079	No	0.01
chr1:120463027G>C	1-05953	NOTCH2	1	84.7859	AD	AL	0.4	95.1	4.5	0.5	93.8	5.7	0.747463	No	0
chr19:11312560C>A	1-00186	DOCK6	2.8309e-19	93.7673	AR	DL	0.7	95.4	3.9	2.7	94	3.3	0.7475	No	0.42
chr5:36972147C>G	1-06693	NIPBL	1	88.5018	AD	DL	0.5	52.1	47.4	0.5	49.9	49.6	0.776249	No	0.26
chr10:60588515C>G	1-03784	BICC1	0.571303	72.3941	AD	AL	2.2	91.4	6.4	3	93.3	3.7	0.782725	No	0.03
chr3:38523918T>A	1-04272	ACVR2B	0.993111	37.5148	AD	AL	3.2	93.4	3.4	5.8	91.6	2.6	0.782725	No	0.02
chr3:119087363G>A	92023145	ARHGAP31	0.999634	96.3803	AD	DL	1.5	96.7	1.8	0.3	97.2	2.5	1	No	0.06
chr12:49447930G>C	1-00083	KMT2D	1	96.8158	AD	AL	0.4	94.9	4.7	2.2	93.2	4.6	1	No	0.05
chr16:3799628G>A	1-00665	CREBBP	1	90.47	AD	DL	0.6	98.3	1.1	0.7	98.3	1.1	1	No	0
chr12:57553601C>G	1-04240	LRP1	1	92.8737	AR	AL	0.4	96	3.6	0.5	96.4	3.1	1	No	0
chr14:89327676G>C	1-05426	TTC8	0.345393	48.2382	NA	DL	0.1	97.4	2.5	0.6	98.1	1.3	1	No	0.45
chr16:53907782G>A	1-05499	FTO	0.0113446	88.9542	AR	DL	0.7	97.3	2	1.1	96.6	2.4	1	No	0.22
chr7:5567635C>T	1-05975	ACTB	0.935803	99.8982	AD	DL	0.1	98.1	1.7	0.6	97.8	1.7	1	No	0.1
chr14:31574880A>C	1-07447	HECTD1	1	92.3081	AR	AL	2.7	95.5	1.8	1	96.3	2.7	1	No	0.02
chr12:88522818A>T	1-10343	CEP290	1.03912e-34	45.3368	AR	AL	0.6	89	10.4	0.6	88.5	10.9	1	No	0
chr14:89307374T>A	GT04011222	TTC8	0.345393	48.2382	NA	AL	1.6	94.3	4	2.6	94.3	3.1	1	No	0.14
chr4:5690885T>C	92021343	EVC2	1.05332e-21	54.3125	AR	NA	37.7	55.5	6.8	94.8	1.7	3.5		Indeterminate	0.48
chr10:127464229C>A	92120418	MMP21	3.21016e-07	22.3404	NA	DL	86.5	5.1	8.4	94.2	0	5.8		Indeterminate	0.83
chr7:21920515A>C	1-00050	DNAH11	NA	NA	AR	NA	18.1	79.6	2.3	37.3	59.9	2.8		Indeterminate	0.18
chr2:33500993G>T	1-00057	LTBP1	0.526235	88.9656	AR	DL	4.8	93.8	1.4	48.7	48.2	3.1		Indeterminate	0.76
chr17:29533389G>A	1-00330	NF1	1	82.3313	AD	DL	0.9	97.7	1.4	16.1	82.3	1.7		Indeterminate	0.06
chr19:11327591T>C	1-00652	DOCK6	2.8309e-19	93.7673	AR	DL	87.1	3.9	9	89.3	0	10.7		Indeterminate	0.82
chr12:31256671T>C	1-01183	DDX11	NA	54.7367	AR	DL	25	71.2	3.7	62.6	33.9	3.5		Indeterminate	0.07
chr3:97499454T>G	1-01508	ARL6	0.00427087	52.7402	NA	AL	96	2.4	1.5	97.9	0.2	1.9		Indeterminate	0.18
chr19:42873880G>A	1-01639	MEGF8	0.973137	86.0754	AR	DL	87.5	0	12.5	89.1	0	10.9		Indeterminate	0.14
chr7:21932284A>C	1-02111	DNAH11	NA	NA	AR	DL	90.4	1.9	7.6	93	1.6	5.4		Indeterminate	0.27
chr9:137659151C>G	1-02458	COL5A1	1	97.2343	AD	AL	55.6	39.6	4.8	0	0	100		Indeterminate	0.02
chr12:49444581G>C	1-02860	KMT2D	1	96.8158	AD	AL	75.4	9.5	15.1	73.1	9.9	17		Indeterminate	0.02
chr7:21856325G>C	1-03001	DNAH11	NA	NA	AR	DL	93	0	6.9	93.8	0	6.1		Indeterminate	0.6
chr7:21742419A>G	1-03037	DNAH11	NA	NA	AR	DL	6.9	91.2	1.9	50	48.2	1.8		Indeterminate	0.59
chr15:90172602T>C	1-03153	KIF7	4.15765e-08	49.4995	AR	DL	91.5	0	8.5	91	0	9		Indeterminate	0
chr2:33526714A>G	1-03424	LTBP1	0.526235	88.9656	AR	DL	66.6	29.4	4	88.6	7.7	3.7		Indeterminate	0.18
chr9:137707838A>G	1-04119	COL5A1	1	97.2343	AD	DL	10.1	87.5	2.4	32.1	61.7	6.2		Indeterminate	0.29
chr16:1642172C>T	1-04239	IFT140	9.1377e-18	61.9196	AR	DL	83.2	10.3	6.5	94.4	0.6	5.1		Indeterminate	0.56
chr7:21640797G>C	1-05659	DNAH11	NA	NA	AR	DL	95.5	1.1	3.4	96.2	0	3.8		Indeterminate	0.8
chr14:31588918G>A	1-05891	HECTD1	1	92.3081	AR	DL	31.4	65	3.7	26.7	70	3.3		Indeterminate	0
chr6:121625669T>A	1-06018	TBC1D32	1.3503e-12	38.629	AR	DL	71.7	26.3	2	0	0	100		Indeterminate	0.42
chr6:43098398C>T	1-06324	PTK7	0.975879	89.7856	NA	DL	88.5	7.8	3.8	62.4	30.1	7.5		Indeterminate	0.05
chr1:120284524C>T	1-06345	PHGDH	0.000436999	60.0079	AR	DL	90.2	1.9	7.8	93	0.2	6.7		Indeterminate	0.27
chr12:2797945G>A	1-07125	CACNA1C	0.999998	93.2244	AD	DL	50.6	39.2	10.2	81.9	7.9	10.2		Indeterminate	0.45
chr14:23863278G>A	1-07259	MYH6	1.27599e-17	99.9604	AD	DL	0.3	98	1.7	3	94.8	2.2		Indeterminate	0.11
chr16:2158247A>G	1-07463	PKD1	0.999905	83.9602	AD	DL	91.9	0	8	91.9	0	8.1		Indeterminate	0
chr8:11566436C>A	1-11729	GATA4	0.802155	96.6065	AD	DL	93.3	2.7	4	90.8	3.9	5.2		Indeterminate	0
chr12:31244804A>G	1-11800	DDX11	NA	54.7367	AR	DL	3.4	94.5	2.1	79.2	11.8	9.1		Indeterminate	0.34
chr6:121563348T>C	1-13105	TBC1D32	1.3503e-12	38.629	AR	NA	100	0	2.5	98	0	2		Indeterminate	0.66
chr11:119156276G>A	1-14853	CBL	0.00678736	33.8895	AD	DL	87.3	4.3	8.4	94.6	1.2	4.3		Indeterminate	0.03
chr2:74058191G>A	GT04013123	STAMBP	0.00143027	49.7031	AR	DL	97.1	0	2.8	96.4	0	3.6		Indeterminate	0.66
chr3:93762088A>G	SB3649GF	ARL13B	1.39145e-06	49.0357	AR	DL	90.3	5.1	4.6	93.7	1.6	4.7		Indeterminate	0.07
AD = autosomal dominant. AR = autosomal recessive. AG = acceptor gain. AL = acceptor loss. DG = donor gain. DL = donor loss.

## Sheet: S5
Supplemental Table V: Clinical phenotypes of probands harboring novel splice-altering variants in CHD genes
Proband	Gene	Variant	Variant Type	Inheritance	Splice-altering P value	Proband clinical phenotype	Associated syndrome; reported cardiac phenotypes
1-03948	KMT2D	chr12:49418361C>T	de novo	AD	2.2e-16	HLHS, aortic arch abnormalities	Kabuki syndrome; CoA, BAV, VSD; L sided obstructive lesions
GT04012081	KMT2D	chr12:49420288C>T	de novo	AD	2.6e-24	HLHS	Kabuki syndrome; CoA, BAV, VSD; L sided obstructive lesions
1-04579	RBFOX2	chr22:36174073T>C	de novo	AD	0.0029	HLHS, AVSD	HLHS
1-07281	RPS24	chr10:79800375G>A	de novo	AD	4.45e-05	ASD	Diamond-Blackfan anemia; ASD
S47X68X2	ABCC9	chr12:21971085G>A	rare	AD	0.0488335	Simple shunt lesion	Cantu Syndrome; Cardiomegaly, ventricular hypertrophy, PDA, BAV
1-11729	ABCC9	chr12:22028590G>A	rare	AD	0.024829	TOF	Cantu Syndrome; Cardiomegaly, ventricular hypertrophy, PDA, BAV, HCM, CoA, AS
1-04062	ARMC4	chr10:28101562A>T	rare	AR	1.77523e-18	Heterotaxy	Dextrocardia, heterotaxy
1-07069	ATIC	chr2:216191540T>G	rare	AR	0.000728184	ASD, PS	ASD
BRZ-2145	BBS2	chr16:56545071C>T	rare	AR	7.7754e-48	TOF	Ciliopathy/Bardet-Biedl syndrome; AS, PDA, PS, ASD, VSD, cardiomyopathy
1-04924	BBS9	chr7:33388680G>C	rare	AR	3.39829e-15	TGA, DORV, VSD, ASD	Ciliopathy/Bardet-Biedl syndrome; AS, PDA, PS, ASD, VSD, cardiomyopathy
1-02953	CC2D2A	chr4:15556833G>A	rare	AR	2.77624e-07	D-TGA, DILV, single ventricle, ASD	TGA, PTA, DORV, AVSD, Pulmonary Atresia
1-01508	CD96	chr3:111325547G>T	rare	AR	1.60883e-33	CoA, D-TGA, DILV	rare; CHD not specified
1-07325	CEP290	chr12:88456563A>C	rare	AR	3.88668e-52	TOF	Ciliopathy; laterality defects and septal defects
1-02670	CEP57	chr11:95546758G>A	rare	AR	1.69e-34	HRH, tricuspid atresia, ASD, VSD	Mosaic variegated aneuploidy syndrome; ASD, VSD, AI, CoA, subaortic stenosis
1-08693	CNTRL	chr9:123852550C>G	rare	AR	6.16227e-27	ASD	AVSD
1-02842	COL1A2	chr7:94034209G>T	rare	AR	8.61e-15	BAV, AR	EDS; valvular disease
1-01446	COL1A2	chr7:94035614A>G	rare	AR	0.00127534	PFO, VSD, conotruncal abnormality	EDS; valvular disease
S6Y7BAAP	COL1A2	chr7:94047148G>C	rare	AR	3.15e-05	TOF or DORV or pulmonary atresia	EDS; valvular disease
SM42K1AG	COL5A1	chr9:137648608C>G	rare	AD	1.60883e-33	D-TGA or physiologically corrected TGA (systemic right ventricle)	EDS; Aortic pathologies
1-09658	COL5A2	chr2:189932952C>T	rare	AD	0.0489177	TOF, pulmonary atresia	EDS; valvular and septal defects
1-01531	CRELD1	chr3:9984755C>A	rare	AD	0.000636	ASD, BAV	ASD, AVSD
1-02493	DHCR7	chr11:71149926T>C	rare	AR	7.1822e-17	AVSD	Smith-Lemli-Opitz; AVSD, HLHS, ASD, PDA, VSD
S9732U95	DNAH11	chr7:21779290A>G	rare	AR	0.000814	Single ventricle (SV) Fontan-spectrum	Primary ciliary dyskinesia; Situs inversus, dextrocardia
1-00090	DNAH11	chr7:21828960G>A	rare	AR	1.7e-24	CoA, BAV, VSD	Primary ciliary dyskinesia; Situs inversus, dextrocardia
1-05038	DNAH5	chr5:13718991C>T	rare	AR	3.20535e-16	TGA	Primary ciliary dyskinesia; Situs inversus, dextrocardia
1-14926	DNAH5	chr5:13794042T>C	rare	AR	1.89992e-30	ASD	Primary ciliary dyskinesia; Situs inversus, dextrocardia
1-06196	DNAH5	chr5:13862658T>C	rare	AR	0.00425559	HLHS	Primary ciliary dyskinesia; Situs inversus, dextrocardia
1-02406	DNAH5	chr5:13866325T>C	rare	AR	0.0496	ASD, anomalous pulm veins	Primary ciliary dyskinesia; Situs inversus, dextrocardia
1-04422	DNAH5	chr5:13886070T>A	rare	AR	5.32042e-11	CAVC, heterotaxy/dextrocardia, PDA, VSD	Primary ciliary dyskinesia; Situs inversus, dextrocardia
GT04011752	DNAH5	chr5:13923554A>C	rare	AR	1.08916e-11	HLHS, mitral atresia, aortic atresia	Primary ciliary dyskinesia; Situs inversus, dextrocardia
1-01026	DNAI1	chr9:34459054A>G	rare	AR	2.97042e-06	HLHS, aortic atresia	Primary ciliary dyskinesia; Situs inversus, dextrocardia
1-03297	DNAI1	chr9:34493325A>G	rare	AR	2.88e-25	L-TGA, VSD	Primary ciliary dyskinesia; Situs inversus, dextrocardia
1-07517	DNAI1	chr9:34500843T>C	rare	AR	0.00101334	ASD, PDA	Primary ciliary dyskinesia; Situs inversus, dextrocardia
1-03026	DOCK6	chr19:11314876C>G	rare	AR	1.02832e-45	TOF, aortic arch hypoplasia, MS, PAPVR	Adams-Oliver Syndrome; BAV, PDA, PS, VSD, ASD, TOF
SIIZ1OUX	DOCK6	chr19:11319358T>A	rare	AR	5.06e-16	TOF or DORV or pulmonary atresia	Adams-Oliver Syndrome; BAV, PDA, PS, VSD, ASD, TOF
1-02312	DRC1	chr2:26676422G>A	rare	NA	6.50999e-25	HLHS, ASD, VSD, MS	Primary ciliary dyskinesia; dextrocardia, heterotaxy
1-07189	DYNC2H1	chr11:102988591A>C	rare	AR	0.00704598	AVCD/CAVC	Short rib-polydactyly syndrome; TGA, DORV, DOLV, AVSD, HRH
1-01996	EVC	chr4:5812063C>A	rare	AR	2.39273e-13	PS, dextroposition	Ellis-van Creveld syndrome; AVC defects, PAPVR, septal defects
1-06728	FBN1	chr15:48812856C>T	rare	AD	3.19012e-06	IAA type B, VSD	Marfan; AR, MVP, aortic arch abnormalities
S352BT77	FBN2	chr5:127744364T>A	rare	AD	3.43846e-46	D-TGA or physiologically corrected TGA (systemic right ventricle)	Congenital contractural arachnodactyly; aortic root dilation
1-04580	FIG4	chr6:110107655A>G	rare	AR	0.0425449	AVSD/CAVC, ASD	Yunis-Varon syndrome; TOF, VSD
1-05699	FUZ	chr19:50312083G>C	rare	AR	1.39e-10	CoA, BAV, MVP	AVSD
BRZ-263	HECTD1	chr14:31576773G>A	rare	AR	0.0277645	TOF	Aortic arch abnormalities
1-04136	KAT6B	chr10:76737075T>C	rare	AD	0.00637211	Aortic arch hypoplasia, BAV, DORV, VSD	Genitopatellar or Ohdo syndrome; ASD, VSD, PFO
1-00373	KMT2D	chr12:49441743C>T	rare	AD	0.00496879	BAV, interrupted aortic arch. Kabuki syndrome.	Kabuki syndrome; CoA, BAV, VSD; L sided obstructive lesions
1-06788	KMT2D	chr12:49449059C>T	rare	AD	0.000726378	TA, VSD, PFO	Kabuki syndrome; CoA, BAV, VSD; L sided obstructive lesions
1-00004	LRP2	chr2:170065963C>T	rare	AR	2.56364e-11	D-TGA, heterotaxy, VSD	PTA, VSD, Ao arch defects
1-02845	LTBP1	chr2:33488459G>C	rare	AR	0.0100676	Heterotaxy, dextrocardia, DORV, single ventricle, AVCD	Cutis laxa syndrome; ASD, LVH
1-04139	MEGF8	chr19:42839182C>A	rare	AR	7.33e-21	TOF	Carpenter syndrome; PDA, PS, VSD, situs inversus, heterotaxy
S1379226	MKKS	chr20:10389271C>T	rare	AR	0.000166243	Simple shunt lesions (e.g., ASD, VSD, PAPVR, PDA)	McKusick-Kaufman syndrome; AVC defects, ASD, VSD, TOF, PDA, hypoplastic LV, LSVC
1-02945	MYH6	chr14:23852536G>C	rare	AD/AR	3.74792e-44	VSD, ASD	ASD, HLHS, Shone's complex, DCM, HCM
1-09417	MYH6	chr14:23862546C>G	rare	AD/AR	2.0793e-35	TOF, VSD, PS	ASD, HLHS, Shone's complex, DCM, HCM
1-01327	MYH6	chr14:23866381G>A	rare	AD/AR	0.00251036	TGA, VSD	ASD, HLHS, Shone's complex, DCM, HCM
1-15061	MYH6	chr14:23874432C>G	rare	AD/AR	0.00456744	HLHS, AS, MS	ASD, HLHS, Shone's complex, DCM, HCM
1-01384	NDST1	chr5:149907859A>G	rare	AR	0.00664386	TOF	VSD, DORV, PTA
SJDPY15D	NEK8	chr17:27062389G>C	rare	AR	2.12321e-22	TOF or DORV or pulmonary atresia	Ciliopathy, nephronophthisis; heterotaxy, cardiomegaly, HCM, septal defects, PDA
1-04456	NME8	chr7:37928030G>C	rare	AR	4.70044e-15	TOF, VSD, interrupted aortic arch	Primary ciliary dyskinesia; dextrocardia, heterotaxy
1-02350	NPHP3	chr3:132423037C>T	rare	AR	3.39695e-08	HLHS, aortic atresia, mitral atresia	SI, TGA, VSD, heterotaxy
1-03235	NPHP4	chr1:5927180A>T	rare	AR	0.0107575	Conotruncal abnormality	SI, TGA, VSD, heterotaxy
1-00393	PKD1	chr16:2147242T>A	rare	AD	2.3909e-06	TOF, pulmonary atresia, R aortic arch	MVP, ASD, PDA, reported association with aortic dilation
1-01120	PKD1L1	chr7:47945437T>C	rare	AR	2.23e-09	HLHS	Ciliopathy; heterotaxy
1-11606	SH3PXD2B	chr5:171821567C>A	rare	AR	1.28e-38	HLHS, DORV	Frank-ter Haar syndrome; MVP, VSD, DORV
1-06808	SHH	chr7:155596425G>C	rare	AD	3.05227e-15	CoA, VSD, AS	Aortic arch abnormalities
1-14887	SMAD3	chr15:67457431G>T	rare	AD	0.0028	DORV, VSD	Loeys-Dietz syndrome; BAV, PDA, ASD, MVP
1-04893	SMARCA4	chr19:11129626C>G	rare	AD	3.07288e-17	HLHS, DORV, aortic arch hypoplasia, AS, mitral atresia	Coffin Siris syndrome; ASD, VSD, PS, AS, dextrocardia, CoA, PDA, TOF
1-00934	SNX17	chr2:27597922C>G	rare	AR	0.0091	HLHS, ASD, BAV	Valvular defects, DORV, VSD
1-01513	TAB2	chr6:149718900C>T	rare	AD	0.0187838	Heterotaxy, DORV, R aortic arch, VSD, ASD, PS	BAV, AS, TOF
1-06008	TBC1D32	chr6:121624906A>G	rare	AR	0.00253137	D-TGA, VSD	Ciliopathy; patterning defects
GT04008173	TBC1D32	chr6:121624915T>C	rare	AR	1.59e-05	HLHS, Aortic Atresia, Mitral Atresia	Ciliopathy; patterning defects
SLV844DW	TFAP2B	chr6:50796392G>C	rare	AD	5.61961e-46	AVSD	Char syndrome; PDA
1-04058	TSC2	chr16:2112969G>T	rare	AD	0.000636	TOF	Tuberous sclerosis; cardiac rhabdomyomas
1-07320	UBR1	chr15:43330086A>C	rare	AR	6.64337e-07	Truncus arteriosus, ASD, R aortic arch	Dysplastic mitral valve, PDA, VSD, ASD, dextrocardia
1-00588	UBR1	chr15:43362988C>T	rare	AR	3.55806e-05	VSD	Dysplastic mitral valve, PDA, VSD, ASD, dextrocardia
SY9878UJ	WDR19	chr4:39246008G>T	rare	AR	1.43391e-10	Simple shunt lesions (e.g., ASD, VSD, PAPVR, PDA)	Ciliopathy; laterality defects and septal defects
1-00308	WDR35	chr2:20113472G>T	rare	AR	1.10662e-09	Ebstein's, TR, ASD	Cranioectodermal dysplasia (Sensenbrenner syndrome); PDA, ASD, VSD, PS, LVH
1-06387	WDR60	chr7:158698677C>G	rare	AR	1.33e-30	Heterotaxy	Rare; septal defects, laterality defects
1-06301	ZFPM2	chr8:106646584A>G	rare	AD	7.51529e-12	D-TGA	TOF, DORV
AI = aortic insufficiency. AR = aortic regurgitation. AS = aortic stenosis. ASD = atrial septal defect. AVSD = atrioventricular septal defect. BAV = bicuspid aortic valve. CAVC = complete atrioventricular canal defect. CoA = coarctation of the aorta. D-TGA = D-loop transposition of great arteries. DILV = double inlet left ventricle. DOLV = double outlet left ventricle. DORV = double outlet right …
